# Supplementary material for: A time-resolved, multi-symbol molecular recorder via sequential genome editing
Source: Nature. 2022 Jul 6;608(7921):98–107. doi: 10.1038/s41586-022-04922-8 (PMC9352581; doi:10.1038/s41586-022-04922-8)
Supplement: Supplementary file 4 — This file contains Supplementary Tables 1–5. Supplementary Table 1. Read counts and editing efficiencies for 2×TAPE-1, 3×TAPE-1 and 5×TAPE-1. Sequencing reads were grouped on the basis of the observed editing pattern. For example, reads from the 2×TAPE-1 array were categorized into four groups: (a) no edit at either TAPE-1 site (‘OO’); (b) 5-bp insertion at the first TAPE-1 site only (‘XO’); (c) 5-bp insertion at the second TAPE-1 site only (‘OX’); or (d) 5-bp insertions at both TAPE-1 sites (‘XX’). For reads from the 5×TAPE-1 array, editing groups were simplified by further grouping sequential (OOOOO, XO, XXO, XXXO, XXXXO and XXXXX) and non-sequential (OX, NOX, NNOX and NNNOX, where N can be either O or X) editing patterns. Editing efficiencies at each site were calculated as the fraction of reads with an edit at the site over the total number of reads in which the site had been activated via insertion of the ‘key’ that completed the spacer sequence. Five-base-pair insertions were tested except for the 5×TAPE-1 array, where 6-bp insertions (random 3 bp plus 3-bp key sequence) were also tested. Supplementary Table 2. TAPE64 encoding of text symbols to 3-mer barcodes. Supplementary Table 3. Comparison of example CRISPR-based molecular recording methods to DNA Ticker Tape. The overall table structure was adapted from Table 1 of ref. 10. Supplementary Table 4. Nucleic acid sequences of experimental constructs. Supplementary Table 5. Primer sequences used in PCR. [file 41586_2022_4922_MOESM4_ESM.xlsx]

## Sheet: Supplementary Table 1
Supplementary Table 1. Read counts and editing efficiencies for 2xTAPE-1, 3xTAPE-1, and 5xTAPE-1
2xTAPE-1
Editing groups:	OO	XO	XX	OX	Total reads	2xTAPE reads	Retained %
replicate 1	207933	9142	2445	8	225727	219528	97.2538
replicate 2	208899	7267	2349	20	224350	218535	97.4081
replicate 3	266298	9320	2771	13	286088	278402	97.3134
Editing efficiencies:	Site 1	Site 2
replicate 1	0.053	0.211
replicate 2	0.044	0.244
replicate 3	0.043	0.229
3xTAPE-1
Editing groups:	OOO	XOO	XXO	XXX	OXO	OOX	OXX	Total reads	3xTAPE reads	Retained %
replicate 1	283965	13522	3480	714	28	1	8	303326	301718	99.4699
replicate 2	350054	14408	3516	818	54	3	0	370743	368853	99.4902
replicate 3	413965	15573	3827	1086	50	9	7	436740	434517	99.491
Editing efficiencies:	Site 1	Site 2	Site 3
replicate 1	0.059	0.237	0.17
replicate 2	0.051	0.231	0.189
replicate 3	0.047	0.24	0.221
5xTAPE-1
Editing groups:	OOOOO	XO	XXO	XXXO	XXXXO	XXXXX	OX	NOX	NNOX	NNNOX	Total reads	5xTAPE reads	Retained %
replicate 1	177509	9860	2221	345	46	5	28	5	3	8	194828	190030	97.5373
replicate 2	136239	6764	1556	230	25	6	9	3	1	12	148403	144845	97.6025
replicate 3	224153	9470	2084	322	47	10	11	1	9	24	242373	236131	97.4246
Editing efficiencies:	Site 1	Site 2	Site 3	Site 4	Site 5
replicate 1	0.066	0.21	0.151	0.129	0.098
replicate 2	0.059	0.212	0.144	0.119	0.194
replicate 3	0.051	0.206	0.154	0.15	0.175
5xTAPE-1 (6-bp ins.)
Editing groups:	OOOOO	XO	XXO	XXXO	XXXXO	XXXXX	OX	NOX	NNOX	NNNOX	Total reads	5xTAPE reads	Retained %
replicate 1	257305	12189	2458	201	14	8	13	7	3	14	279612	272212	97.3535
replicate 2	202035	10126	2002	159	1	9	12	0	5	17	219587	214366	97.6224
replicate 3	139753	6671	1345	97	35	0	11	11	11	0	151607	147934	97.5773
Editing efficiencies:	Site 1	Site 2	Site 3	Site 4	Site 5
replicate 1	0.055	0.18	0.083	0.099	0.364
replicate 2	0.057	0.177	0.078	0.059	0.9
replicate 3	0.055	0.181	0.089	0.265	0

## Sheet: Supplementary Table 2
Supplementary Table 2. TAPE64 encoding of text symbols to 3-mer barcodes
ID	3-mer Barcode (NNNGGA)	Text symbol
1	AAA	A
2	AAC	B
3	AAG	C
4	AAT	D
5	ACA	E
6	ACC	F
7	ACG	G
8	ACT	H
9	AGA	I
10	AGC	J
11	AGG	K
12	AGT	L
13	ATA	M
14	ATC	N
15	ATG	O
16	ATT	P
17	CAA	Q
18	CAC	R
19	CAG	S
20	CAT	T
21	CCA	U
22	CCC	V
23	CCG	W
24	CCT	X
25	CGA	Y
26	CGC	Z
27	CGG	A
28	CGT	B
29	CTA	C
30	CTC	D
31	CTG	E
32	CTT	F
33	GAA	G
34	GAC	H
35	GAG	I
36	GAT	J
37	GCA	K
38	GCC	L
39	GCG	M
40	GCT	N
41	GGA	O
42	GGC	P
43	GGG	Q
44	GGT	R
45	GTA	S
46	GTC	T
47	GTG	U
48	GTT	V
49	TAA	W
50	TAC	X
51	TAG	Y
52	TAT	Z
53	TCA	PERIOD
54	TCC	PERIOD
55	TCG	COMMA
56	TCT	COMMA
57	TGA	QUESTION MARK
58	TGC	QUESTION MARK
59	TGG	EXCLAMATION POINT
60	TGT	EXCLAMATION POINT
61	TTA	SPACE
62	TTC	SPACE
63	TTG	SPACE
64	TTT	SPACE

## Sheet: Supplementary Table 3
Supplementary Table 3. Comparison of example CRISPR-based molecular recording methods to DNA Typewriter. The overall table structure was adapted from Table 1 of Sheth and Wang (2017).
	TRACE; Record-seq; Shipman et al.	GESTALT	HOMING; stgRNA	CHYRON	CAMERA; DOMINO	DNA Typewriter
DNA editing modality	Cas1-Cas2 integrase	Cas9 nuclease	Cas9 nuclease	Cas9 nuclease and Terminal deoxynucleotidyl Transferase (TdT)	Base editors (e.g., Cas9 nickase with cytidine deaminase)	Prime editors (e.g., Cas9 nickase with reverse-transcriptase)
Information content per recording	Up to 28-bp preset spacer sequence (<56 bits)	Stochastic NHEJ/MMEJ DNA repair outcome	Stochastic NHEJ/MMEJ DNA repair outcome	8.4-bp insertion on average (<17 bits)	Up to 2-bp within the target editing window (2 bits)	Up to 6-bp preset insertion sequence (<12 bits)
Possible symbols per target	>1 trillion	1	1	1	1	10-1000
Recording operation	Expansion of array during spacer acquisition	Unordered indels at adjacent targets (del > ins)	Accumulated indels at self-targeting site (del > ins)	Accumulated indels at self-targeting site (ins > del)	5+ sequential single base-pair edits	14+ sequential insertional edits w/ pegRNAs
Limiting factor in multiplexing	Number of spacer precursors	Array size	Number of stgRNAs	Number of stgRNAs	Number of sgRNAs and targets	Number of pegRNAs
Temporal inference	Position within the target array	Shared edits among target arrays	Position within the stgRNA	Position within the stgRNA	Programmed to each target-sgRNA circuit	Position within the target array
Necessary cellular components	Cas1-Cas2, Spacer DNA oligos	Cas9, sgRNAs, target arrays	Cas9, stgRNAs	Cas9, TdT, stgRNAs	Base editor, sgRNAs	Prime editor, pegRNAs, DNA Tape array
Demonstrated host range	Escherichia coli	Eukaryotic	Eukaryotic	Eukaryotic	Prokaryotic and eukaryotic	Eukaryotic
Key limitations	Portability to eukaryotic cells	Inability to capture the event order; Large deletion on target arrays	Inability to form target arrays; Reduced activity for longer gRNA	Inability to form target arrays; Reduced activity over time	Limited diversity in editing per target	High multiplicity of integration necessary for highly diverse edits
References	(Shipman et al. 2016; Shipman et al. 2017; Schmidt et al. 2018; Sheth et al. 2017)	(McKenna et al. 2016; Chan et al. 2019; Bowling et al. 2020)	(Perli et al. 2016; Kalhor et al. 2017; Kalhor et al. 2018; Park et al. 2021)	(Loveless et al. 2021)	(Tang and Liu 2018; Farzadfard et al. 2019)	This paper

## Sheet: Supplementary Table 4
Supplementary Table 4. Nucleic acid sequences of experimental constructs
Name	Sequence	Related Figure
2xTAPE-1	GGATGATGGTGAGCACGTGATGGTGAGCACGTGATGGTGAGC	1, S1
3xTAPE-1	GGATGATGGTGAGCACGTGATGGTGAGCACGTGATGGTGAGCACGTGATGGTGAGC	1, S1, S3
5xTAPE-1	GGATGATGGTGAGCACGTGATGGTGAGCACGTGATGGTGAGCACGTGATGGTGAGCACGTGATGGTGAGCACGTGATGGTGAGC	1, 2, 3, S1, S2, S4, S5
5xTAPE-1 Amplicon sequence	AATGATACGGCGACCACCGAGATCTACACNNNNNNNNNNTCGTCGGCAGCGTCAGATGTGTATAAGAGACAGGGCTTTATATATCTTGTGGAAAGGACGAAACACCNNNNNNNNGGATGATGGTGAGCACGTGATGGTGAGCACGTGATGGTGAGCACGTGATGGTGAGCACGTGATGGTGAGCACGTGATGGTGAGCGCTTTAAGGCCGGTCCTAGCAATTTTTTTaagcttggcgtaactagatcttgagacaaAGATCGGAAGAGCACACGTCTGAACTCCAGTCACNNNNNNNNNNATCTCGTATGCCGTCTTCTGCTTG	1, 2, 3, S1, S2, S4, S5
pegRNA-2N-TAPE-1	GGATGATGGTGAGCACGTGAGTTTTAGAGCTAGAAATAGCAAGTTAAAATAAGGCTAGTCCGTTATCAACTTGAAAAAGTGGCACCGAGTCGGTGCTCACCATCATCCNNCGTGCTCACCATC	1, 2, S1, S2
pegRNA-3N-TAPE-1	GGATGATGGTGAGCACGTGAGTTTTAGAGCTAGAAATAGCAAGTTAAAATAAGGCTAGTCCGTTATCAACTTGAAAAAGTGGCACCGAGTCGGTGCTCACCATCATCCNNNCGTGCTCACCATC	3, S2
epegRNA-2N-TAPE-1	GGATGATGGTGAGCACGTGAGTTTTAGAGCTAGAAATAGCAAGTTAAAATAAGGCTAGTCCGTTATCAACTTGAAAAAGTGGCACCGAGTCGGTGCTCACCATCATCCNNCGTGCTCACCATCTTGACGCGGTTCTATCTAGTTACGCGTTAAACCAACTAGAAA	S2
epegRNA-3N-TAPE-1	GGATGATGGTGAGCACGTGAGTTTTAGAGCTAGAAATAGCAAGTTAAAATAAGGCTAGTCCGTTATCAACTTGAAAAAGTGGCACCGAGTCGGTGCTCACCATCATCCNNNCGTGCTCACCATCTTGACGCGGTTCTATCTAGTTACGCGTTAAACCAACTAGAAA	S2
epegRNA-4N-TAPE-1	GGATGATGGTGAGCACGTGAGTTTTAGAGCTAGAAATAGCAAGTTAAAATAAGGCTAGTCCGTTATCAACTTGAAAAAGTGGCACCGAGTCGGTGCTCACCATCATCCNNNNCGTGCTCACCATCTTGACGCGGTTCTATCTAGTTACGCGTTAAACCAACTAGAAA	S2
epegRNA-5N-TAPE-1	GGATGATGGTGAGCACGTGAGTTTTAGAGCTAGAAATAGCAAGTTAAAATAAGGCTAGTCCGTTATCAACTTGAAAAAGTGGCACCGAGTCGGTGCTCACCATCATCCNNNNNCGTGCTCACCATCTTGACGCGGTTCTATCTAGTTACGCGTTAAACCAACTAGAAA	S2
epegRNA-6N-TAPE-1	GGATGATGGTGAGCACGTGAGTTTTAGAGCTAGAAATAGCAAGTTAAAATAAGGCTAGTCCGTTATCAACTTGAAAAAGTGGCACCGAGTCGGTGCTCACCATCATCCNNNNNNCGTGCTCACCATCTTGACGCGGTTCTATCTAGTTACGCGTTAAACCAACTAGAAA	S2
2Npeg-3xTAPE-1	GGATGATGGTGAGCACGTGAGTTTTAGAGCTAGAAATAGCAAGTTAAAATAAGGCTAGTCCGTTATCAACTTGAAAAAGTGGCACCGAGTCGGTGCTCACCATCATCCNNCGTGCTCACCATCTTTTTTGGATGATGGTGAGCACGTGATGGTGAGCACGTGATGGTGAGCACGTGATGGTGAGC	S3
2Npeg-3xTAPE-2	GGACGATGGCACCTCCTCGAGTTTTAGAGCTAGAAATAGCAAGTTAAAATAAGGCTAGTCCGTTATCAACTTGAAAAAGTGGCACCGAGTCGGTGCAGGTGCCATCGTCCNNAGGAGGTGCCATCTTTTTTGGACGATGGCACCTCCTCGATGGCACCTCCTCGATGGCACCTCCTCGATGGCACCTGC	S3
2Npeg-3xTAPE-3	GGTCTCTGGAGCATCTGCTCGTTTTAGAGCTAGAAATAGCAAGTTAAAATAAGGCTAGTCCGTTATCAACTTGAAAAAGTGGCACCGAGTCGGTGCATGCTCCAGAGACCNNCAGATGCTCCAGATTTTTTGGTCTCTGGAGCATCTGCTCTGGAGCATCTGCTCTGGAGCATCTGCTCTGGAGCATGC	S3
2Npeg-3xTAPE-4	GGACCGAGGAGTGCTACCCGGTTTTAGAGCTAGAAATAGCAAGTTAAAATAAGGCTAGTCCGTTATCAACTTGAAAAAGTGGCACCGAGTCGGTGCACTCCTCGGTCCNNGTAGCACTCCTCGTTTTTTGGACCGAGGAGTGCTACCCGAGGAGTGCTACCCGAGGAGTGCTACCCGAGGAGTGC	S3
2Npeg-3xTAPE-5	GAGACCTGGTCTGCAGCACCGTTTTAGAGCTAGAAATAGCAAGTTAAAATAAGGCTAGTCCGTTATCAACTTGAAAAAGTGGCACCGAGTCGGTGCAGACCAGGTCTCNNGCTGCAGACCAGGTTTTTTGAGACCTGGTCTGCAGCACCTGGTCTGCAGCACCTGGTCTGCAGCACCTGGTCTGC	S3
2Npeg-3xTAPE-6	GGAGCGCGGGCTTTCCCGCGGTTTTAGAGCTAGAAATAGCAAGTTAAAATAAGGCTAGTCCGTTATCAACTTGAAAAAGTGGCACCGAGTCGGTGCAAAGCCCGCGCTCCNNGGGAAAGCCCGCGTTTTTTGGAGCGCGGGCTTTCCCGCGCGGGCTTTCCCGCGCGGGCTTTCCCGCGCGGGCTTTGC	S3
2Npeg-3xTAPE-7	GCACGCCGGCTGGTAGGCGCGTTTTAGAGCTAGAAATAGCAAGTTAAAATAAGGCTAGTCCGTTATCAACTTGAAAAAGTGGCACCGAGTCGGTGCTACCAGCCGGCGTGCNNCCTACCAGCCGGCTTTTTTGCACGCCGGCTGGTAGGCGCCGGCTGGTAGGCGCCGGCTGGTAGGCGCCGGCTGGTAGC	S3
2Npeg-3xTAPE-8	GGACCAGGGCCACGACGCCAGTTTTAGAGCTAGAAATAGCAAGTTAAAATAAGGCTAGTCCGTTATCAACTTGAAAAAGTGGCACCGAGTCGGTGCTGGCCCTGGTCCNNCGTCGTGGCCCTGTTTTTTGGACCAGGGCCACGACGCCAGGGCCACGACGCCAGGGCCACGACGCCAGGGCCAGC	S3
2Npeg-3xTAPE-9	GGATGATGGCAGAGGAGTGAGTTTTAGAGCTAGAAATAGCAAGTTAAAATAAGGCTAGTCCGTTATCAACTTGAAAAAGTGGCACCGAGTCGGTGCCTCTGCCATCATCCNNCTCCTCTGCCATCTTTTTTGGATGATGGCAGAGGAGTGATGGCAGAGGAGTGATGGCAGAGGAGTGATGGCAGAGGC	S3
2Npeg-3xTAPE-10	GGACGATGGCATTCACTCGAGTTTTAGAGCTAGAAATAGCAAGTTAAAATAAGGCTAGTCCGTTATCAACTTGAAAAAGTGGCACCGAGTCGGTGCGAATGCCATCGTCCNNAGTGAATGCCATCTTTTTTGGACGATGGCATTCACTCGATGGCATTCACTCGATGGCATTCACTCGATGGCATTCGC	S3
2Npeg-3xTAPE-11	GGTCTCTGGCTCCATGGCTCGTTTTAGAGCTAGAAATAGCAAGTTAAAATAAGGCTAGTCCGTTATCAACTTGAAAAAGTGGCACCGAGTCGGTGCTGGAGCCAGAGACCNNCCATGGAGCCAGATTTTTTGGTCTCTGGCTCCATGGCTCTGGCTCCATGGCTCTGGCTCCATGGCTCTGGCTCCAGC	S3
2Npeg-3xTAPE-12	GGACCGAGGTGCGAGGCCCGGTTTTAGAGCTAGAAATAGCAAGTTAAAATAAGGCTAGTCCGTTATCAACTTGAAAAAGTGGCACCGAGTCGGTGCTCGCACCTCGGTCCNNGCCTCGCACCTCGTTTTTTGGACCGAGGTGCGAGGCCCGAGGTGCGAGGCCCGAGGTGCGAGGCCCGAGGTGCGAGC	S3
2Npeg-3xTAPE-13	GAGACCTGGATCGCTTCACCGTTTTAGAGCTAGAAATAGCAAGTTAAAATAAGGCTAGTCCGTTATCAACTTGAAAAAGTGGCACCGAGTCGGTGCGATCCAGGTCTCNNGAAGCGATCCAGGTTTTTTGAGACCTGGATCGCTTCACCTGGATCGCTTCACCTGGATCGCTTCACCTGGATCGC	S3
2Npeg-3xTAPE-14	GGAGCGCGGCGCCGCCCGCGGTTTTAGAGCTAGAAATAGCAAGTTAAAATAAGGCTAGTCCGTTATCAACTTGAAAAAGTGGCACCGAGTCGGTGCGCGCCGCGCTCCNNGGGCGGCGCCGCGTTTTTTGGAGCGCGGCGCCGCCCGCGCGGCGCCGCCCGCGCGGCGCCGCCCGCGCGGCGCGC	S3
2Npeg-3xTAPE-15	GCACGCCGGCGTAGGCGCGCGTTTTAGAGCTAGAAATAGCAAGTTAAAATAAGGCTAGTCCGTTATCAACTTGAAAAAGTGGCACCGAGTCGGTGCCCTACGCCGGCGTGCNNCGCCTACGCCGGCTTTTTTGCACGCCGGCGTAGGCGCGCCGGCGTAGGCGCGCCGGCGTAGGCGCGCCGGCGTAGGGC	S3
2Npeg-3xTAPE-16	GGACCAGGGCTGCGGGGCCAGTTTTAGAGCTAGAAATAGCAAGTTAAAATAAGGCTAGTCCGTTATCAACTTGAAAAAGTGGCACCGAGTCGGTGCCAGCCCTGGTCCNNCCCCGCAGCCCTGTTTTTTGGACCAGGGCTGCGGGGCCAGGGCTGCGGGGCCAGGGCTGCGGGGCCAGGGCTGGC	S3
2Npeg-3xTAPE-17	GGACCAGGGTGAGCACGCCAGTTTTAGAGCTAGAAATAGCAAGTTAAAATAAGGCTAGTCCGTTATCAACTTGAAAAAGTGGCACCGAGTCGGTGCTCACCCTGGTCCNNCGTGCTCACCCTGTTTTTTGGACCAGGGTGAGCACGCCAGGGTGAGCACGCCAGGGTGAGCACGCCAGGGTGAGC	S3
2Npeg-3xTAPE-18	GGAGTTGGGCACCTCCTGTTGTTTTAGAGCTAGAAATAGCAAGTTAAAATAAGGCTAGTCCGTTATCAACTTGAAAAAGTGGCACCGAGTCGGTGCAGGTGCCCAACTCCNNAGGAGGTGCCCAATTTTTTGGAGTTGGGCACCTCCTGTTGGGCACCTCCTGTTGGGCACCTCCTGTTGGGCACCTGC	S3
2Npeg-3xTAPE-19	GGTCCCTGGAGCATCTGCCCGTTTTAGAGCTAGAAATAGCAAGTTAAAATAAGGCTAGTCCGTTATCAACTTGAAAAAGTGGCACCGAGTCGGTGCATGCTCCAGGGACCNNCAGATGCTCCAGGTTTTTTGGTCCCTGGAGCATCTGCCCTGGAGCATCTGCCCTGGAGCATCTGCCCTGGAGCATGC	S3
2Npeg-3xTAPE-20	GGAAGTTGGAGTGCTACAGTGTTTTAGAGCTAGAAATAGCAAGTTAAAATAAGGCTAGTCCGTTATCAACTTGAAAAAGTGGCACCGAGTCGGTGCACTCCAACTTCCNNGTAGCACTCCAACTTTTTTGGAAGTTGGAGTGCTACAGTTGGAGTGCTACAGTTGGAGTGCTACAGTTGGAGTGC	S3
2Npeg-3xTAPE-21	GAGATCCGGTCTGCAGCATCGTTTTAGAGCTAGAAATAGCAAGTTAAAATAAGGCTAGTCCGTTATCAACTTGAAAAAGTGGCACCGAGTCGGTGCAGACCGGATCTCNNGCTGCAGACCGGATTTTTTGAGATCCGGTCTGCAGCATCCGGTCTGCAGCATCCGGTCTGCAGCATCCGGTCTGC	S3
2Npeg-3xTAPE-22	GGACTCTGGGCTTTCCCCTCGTTTTAGAGCTAGAAATAGCAAGTTAAAATAAGGCTAGTCCGTTATCAACTTGAAAAAGTGGCACCGAGTCGGTGCAAAGCCCAGAGTCCNNGGGAAAGCCCAGATTTTTTGGACTCTGGGCTTTCCCCTCTGGGCTTTCCCCTCTGGGCTTTCCCCTCTGGGCTTTGC	S3
2Npeg-3xTAPE-23	GCATGCAGGCTGGTAGGTGCGTTTTAGAGCTAGAAATAGCAAGTTAAAATAAGGCTAGTCCGTTATCAACTTGAAAAAGTGGCACCGAGTCGGTGCTACCAGCCTGCATGCNNCCTACCAGCCTGCTTTTTTGCATGCAGGCTGGTAGGTGCAGGCTGGTAGGTGCAGGCTGGTAGGTGCAGGCTGGTAGC	S3
2Npeg-3xTAPE-24	GGATGCTGGCCACGACGTGCGTTTTAGAGCTAGAAATAGCAAGTTAAAATAAGGCTAGTCCGTTATCAACTTGAAAAAGTGGCACCGAGTCGGTGCTGGCCAGCATCCNNCGTCGTGGCCAGCTTTTTTGGATGCTGGCCACGACGTGCTGGCCACGACGTGCTGGCCACGACGTGCTGGCCAGC	S3
2Npeg-3xTAPE-25	GACTGATGGTGAGCACGTGAGTTTTAGAGCTAGAAATAGCAAGTTAAAATAAGGCTAGTCCGTTATCAACTTGAAAAAGTGGCACCGAGTCGGTGCTCACCATCAGTCNNCGTGCTCACCATCTTTTTTGACTGATGGTGAGCACGTGATGGTGAGCACGTGATGGTGAGCACGTGATGGTGAGC	S3
2Npeg-3xTAPE-26	GACCGATGGCACCTCCTCGAGTTTTAGAGCTAGAAATAGCAAGTTAAAATAAGGCTAGTCCGTTATCAACTTGAAAAAGTGGCACCGAGTCGGTGCAGGTGCCATCGGTCNNAGGAGGTGCCATCTTTTTTGACCGATGGCACCTCCTCGATGGCACCTCCTCGATGGCACCTCCTCGATGGCACCTGC	S3
2Npeg-3xTAPE-27	GACCTCTGGAGCATCTGCTCGTTTTAGAGCTAGAAATAGCAAGTTAAAATAAGGCTAGTCCGTTATCAACTTGAAAAAGTGGCACCGAGTCGGTGCATGCTCCAGAGGTCNNCAGATGCTCCAGATTTTTTGACCTCTGGAGCATCTGCTCTGGAGCATCTGCTCTGGAGCATCTGCTCTGGAGCATGC	S3
2Npeg-3xTAPE-28	GATCCGAGGAGTGCTACCCGGTTTTAGAGCTAGAAATAGCAAGTTAAAATAAGGCTAGTCCGTTATCAACTTGAAAAAGTGGCACCGAGTCGGTGCACTCCTCGGATCNNGTAGCACTCCTCGTTTTTTGATCCGAGGAGTGCTACCCGAGGAGTGCTACCCGAGGAGTGCTACCCGAGGAGTGC	S3
2Npeg-3xTAPE-29	GTAACCTGGTCTGCAGCACCGTTTTAGAGCTAGAAATAGCAAGTTAAAATAAGGCTAGTCCGTTATCAACTTGAAAAAGTGGCACCGAGTCGGTGCAGACCAGGTTACNNGCTGCAGACCAGGTTTTTTGTAACCTGGTCTGCAGCACCTGGTCTGCAGCACCTGGTCTGCAGCACCTGGTCTGC	S3
2Npeg-3xTAPE-30	GATGCGCGGGCTTTCCCGCGGTTTTAGAGCTAGAAATAGCAAGTTAAAATAAGGCTAGTCCGTTATCAACTTGAAAAAGTGGCACCGAGTCGGTGCAAAGCCCGCGCATCNNGGGAAAGCCCGCGTTTTTTGATGCGCGGGCTTTCCCGCGCGGGCTTTCCCGCGCGGGCTTTCCCGCGCGGGCTTTGC	S3
2Npeg-3xTAPE-31	GATCGCCGGCTGGTAGGCGCGTTTTAGAGCTAGAAATAGCAAGTTAAAATAAGGCTAGTCCGTTATCAACTTGAAAAAGTGGCACCGAGTCGGTGCTACCAGCCGGCGATCNNCCTACCAGCCGGCTTTTTTGATCGCCGGCTGGTAGGCGCCGGCTGGTAGGCGCCGGCTGGTAGGCGCCGGCTGGTAGC	S3
2Npeg-3xTAPE-32	GTCCCAGGGCCACGACGCCAGTTTTAGAGCTAGAAATAGCAAGTTAAAATAAGGCTAGTCCGTTATCAACTTGAAAAAGTGGCACCGAGTCGGTGCTGGCCCTGGGACNNCGTCGTGGCCCTGTTTTTTGTCCCAGGGCCACGACGCCAGGGCCACGACGCCAGGGCCACGACGCCAGGGCCAGC	S3
2Npeg-3xTAPE-33	GATGATGGGTGAGCACCTGAGTTTTAGAGCTAGAAATAGCAAGTTAAAATAAGGCTAGTCCGTTATCAACTTGAAAAAGTGGCACCGAGTCGGTGCTCACCCATCATCNNGGTGCTCACCCATTTTTTTGATGATGGGTGAGCACCTGATGGGTGAGCACCTGATGGGTGAGCACCTGATGGGTGAGC	S3
2Npeg-3xTAPE-34	GACGATGGTCACCTCCTCGAGTTTTAGAGCTAGAAATAGCAAGTTAAAATAAGGCTAGTCCGTTATCAACTTGAAAAAGTGGCACCGAGTCGGTGCAGGTGACCATCGTCNNAGGAGGTGACCATTTTTTTGACGATGGTCACCTCCTCGATGGTCACCTCCTCGATGGTCACCTCCTCGATGGTCACCTGC	S3
2Npeg-3xTAPE-35	GTCTCTGGGAGCATCTGCTCGTTTTAGAGCTAGAAATAGCAAGTTAAAATAAGGCTAGTCCGTTATCAACTTGAAAAAGTGGCACCGAGTCGGTGCATGCTCCCAGAGACNNCAGATGCTCCCAGTTTTTTGTCTCTGGGAGCATCTGCTCTGGGAGCATCTGCTCTGGGAGCATCTGCTCTGGGAGCATGC	S3
2Npeg-3xTAPE-36	GACCGAGGGAGTGCTACCCGGTTTTAGAGCTAGAAATAGCAAGTTAAAATAAGGCTAGTCCGTTATCAACTTGAAAAAGTGGCACCGAGTCGGTGCACTCCCTCGGTCNNGTAGCACTCCCTCTTTTTTGACCGAGGGAGTGCTACCCGAGGGAGTGCTACCCGAGGGAGTGCTACCCGAGGGAGTGC	S3
2Npeg-3xTAPE-37	GAACCTGGGTCTGCAGCACCGTTTTAGAGCTAGAAATAGCAAGTTAAAATAAGGCTAGTCCGTTATCAACTTGAAAAAGTGGCACCGAGTCGGTGCAGACCCAGGTTCNNGCTGCAGACCCAGTTTTTTGAACCTGGGTCTGCAGCACCTGGGTCTGCAGCACCTGGGTCTGCAGCACCTGGGTCTGC	S3
2Npeg-3xTAPE-38	GAGCGCGGAGCTTTCCCGCGGTTTTAGAGCTAGAAATAGCAAGTTAAAATAAGGCTAGTCCGTTATCAACTTGAAAAAGTGGCACCGAGTCGGTGCAAAGCTCCGCGCTCNNGGGAAAGCTCCGCTTTTTTGAGCGCGGAGCTTTCCCGCGCGGAGCTTTCCCGCGCGGAGCTTTCCCGCGCGGAGCTTTGC	S3
2Npeg-3xTAPE-39	GACGCCGGACTGGTAGGCGCGTTTTAGAGCTAGAAATAGCAAGTTAAAATAAGGCTAGTCCGTTATCAACTTGAAAAAGTGGCACCGAGTCGGTGCACCAGTCCGGCGTCNNCCTACCAGTCCGGTTTTTTGACGCCGGACTGGTAGGCGCCGGACTGGTAGGCGCCGGACTGGTAGGCGCCGGACTGGTGC	S3
2Npeg-3xTAPE-40	GACCAGGGACCACGACGCCAGTTTTAGAGCTAGAAATAGCAAGTTAAAATAAGGCTAGTCCGTTATCAACTTGAAAAAGTGGCACCGAGTCGGTGCTGGTCCCTGGTCNNCGTCGTGGTCCCTTTTTTTGACCAGGGACCACGACGCCAGGGACCACGACGCCAGGGACCACGACGCCAGGGACCAGC	S3
2Npeg-3xTAPE-41	GGACTGATGGTGAGACGTGAGTTTTAGAGCTAGAAATAGCAAGTTAAAATAAGGCTAGTCCGTTATCAACTTGAAAAAGTGGCACCGAGTCGGTGCTCTCACCATCAGTCCNNCGTCTCACCATCATTTTTTGGACTGATGGTGAGACGTGATGGTGAGACGTGATGGTGAGACGTGATGGTGAGAGC	S3
2Npeg-3xTAPE-42	GGACCGATGGCACTCCTCGAGTTTTAGAGCTAGAAATAGCAAGTTAAAATAAGGCTAGTCCGTTATCAACTTGAAAAAGTGGCACCGAGTCGGTGCAGGAGTGCCATCGGTCCNNAGGAGTGCCATCGTTTTTTGGACCGATGGCACTCCTCGATGGCACTCCTCGATGGCACTCCTCGATGGCACTCCTGC	S3
2Npeg-3xTAPE-43	GGATCTCTGGAGCACTGCTCGTTTTAGAGCTAGAAATAGCAAGTTAAAATAAGGCTAGTCCGTTATCAACTTGAAAAAGTGGCACCGAGTCGGTGCAGTGCTCCAGAGATCCNNCAGTGCTCCAGAGTTTTTTGGATCTCTGGAGCACTGCTCTGGAGCACTGCTCTGGAGCACTGCTCTGGAGCACTGC	S3
2Npeg-3xTAPE-44	GGATCCGAGGAGTGCACCCGGTTTTAGAGCTAGAAATAGCAAGTTAAAATAAGGCTAGTCCGTTATCAACTTGAAAAAGTGGCACCGAGTCGGTGCACTCCTCGGATCCNNGTGCACTCCTCGGTTTTTTGGATCCGAGGAGTGCACCCGAGGAGTGCACCCGAGGAGTGCACCCGAGGAGTGC	S3
2Npeg-3xTAPE-45	GCAGACCTGGTCTGCACACCGTTTTAGAGCTAGAAATAGCAAGTTAAAATAAGGCTAGTCCGTTATCAACTTGAAAAAGTGGCACCGAGTCGGTGCAGACCAGGTCTGCNNGTGCAGACCAGGTTTTTTTGCAGACCTGGTCTGCACACCTGGTCTGCACACCTGGTCTGCACACCTGGTCTGC	S3
2Npeg-3xTAPE-46	GGATGCGCGGGCTTTCCGCGGTTTTAGAGCTAGAAATAGCAAGTTAAAATAAGGCTAGTCCGTTATCAACTTGAAAAAGTGGCACCGAGTCGGTGCAAAGCCCGCGCATCCNNGGAAAGCCCGCGCTTTTTTGGATGCGCGGGCTTTCCGCGCGGGCTTTCCGCGCGGGCTTTCCGCGCGGGCTTTGC	S3
2Npeg-3xTAPE-47	GCAGCGCCGGCTGTAGGCGCGTTTTAGAGCTAGAAATAGCAAGTTAAAATAAGGCTAGTCCGTTATCAACTTGAAAAAGTGGCACCGAGTCGGTGCTACAGCCGGCGCTGCNNCCTACAGCCGGCGTTTTTTGCAGCGCCGGCTGTAGGCGCCGGCTGTAGGCGCCGGCTGTAGGCGCCGGCTGTAGC	S3
2Npeg-3xTAPE-48	GGACCCAGGGCACGACGCCAGTTTTAGAGCTAGAAATAGCAAGTTAAAATAAGGCTAGTCCGTTATCAACTTGAAAAAGTGGCACCGAGTCGGTGCTCGTGCCCTGGGTCCNNCGTCGTGCCCTGGTTTTTTGGACCCAGGGCACGACGCCAGGGCACGACGCCAGGGCACGACGCCAGGGCACGAGC	S3
TargetBC-5xTAPE-1 10X amplicon	CAAGCAGAAGACGGCATACGAGATccgaatccgaGTGACTGGAGTTCAGACGTGTGCTCTTCCGATCTTGATTTGGTACCATAGCAGATGATCCATGGTCAATNNNNNNNNGGATGATGGTGAGCACGNNNGGATGATGGTGAGCACGNNNGGATGATGGTGAGCACGNNNGGATGATGGTGAGCACGNNNGGATGATGGTGAGCACGNNNGGATGATGGTGAGCCAAGGAAAGGAAGCCCTGCTTCCTCCAGAGGGCGTCGCAGGACAGCTGCTTTAAGGCCGGTCCTAGCAANNNNNNNNNNNNNNNNNNNNNNNNNNNNCTGTCTCTTATACACATCTGACGCTGCCGACGANNNNNNNNNNGTGTAGATCTCGGTGGTCGCCGTATCATT	4, S6
TargetBC-12xTAPE-1	CACCNNNNNNNNGGATGATGGTGAGCACGTGATGGTGAGCACGTGATGGTGAGCACGTGATGGTGAGCACGTGATGGTGAGCACGTGATGGTGAGCACGTGATGGTGAGCACGTGATGGTGAGCACGTGATGGTGAGCACGTGATGGTGAGCACGTGATGGTGAGCACGTGATGGTGAGCACGTGATGGTGAGCGCTTTAAGGC	S7
TargetBC-20xTAPE-1	CACCGGNNNNNNNNTGTAAAACGAcggccagtTAATACGACTCACTATAGGGAGGATGATGGTGAGCACGTGATGGTGAGCACGTGATGGTGAGCACGTGATGGTGAGCACGTGATGGTGAGCACGTGATGGTGAGCACGTGATGGTGAGCACGTGATGGTGAGCACGTGATGGTGAGCACGTGATGGTGAGCACGTGATGGTGAGCACGTGATGGTGAGCACGTGATGGTGAGCACGTGATGGTGAGCACGTGATGGTGAGCACGTGATGGTGAGCACGTGATGGTGAGCACGTGATGGTGAGCACGTGATGGTGAGCACGTGATGGTGAGCACGTGATGGTGAGCGCTTTAAGGC	S7
PiggyBAC-5xTAPE-1	http://www.addgene.org/175808/	1, 2, 3, S1, S2, S4, S5
pU6-CA-pegTAPE1	http://www.addgene.org/175809/	1, 2, S1, S2
Lenti-TargetBC-5xTAPE-1-pegRNA-InsertBC	https://www.addgene.org/183790/	4, S6

## Sheet: Supplementary Table 5
Supplementary Table 5. Primer sequences used in PCR reactions
Name	Sequence	Related Figure
TAPE_amp_fwd	GCGTCAGATGTGTATAAGAGACAGGGCTTTATATATCTTGTGGAAAGGACGAAACACC	1,2,3,S1,S2,S3,S4,S5
TAPE_amp_rev	TTCAGACGTGTGCTCTTCCGATCTttgtctcaagatctagttacgccaagc	1,2,3,S1,S2,S3,S4,S5
Plasmid_peg_amp_fwd	GCGTCAGATGTGTATAAGAGACAGatcttgtggaaaggacgaaacacc	1, S1, S2
Plasmid_peg_amp_rev	TTCAGACGTGTGCTCTTCCGATCTgcctggtatctttatagtcctgtcg	1, S1, S2
TAPE_LineageTracing_fwd	CTGTCTCTTATACACATCTGACGCTGCCGACGA	4, S6
TAPE_LineageTracing_rev	TTCAGACGTGTGCTCTTCCGATCTTGATTTGGTACCATAGCAGATGATC	4, S6
TAPE_Long_amp_fwd	GCGTCAGATGTGTATAAGAGACAGATACGGGGAAAAGGCCTCCAC	S7
TAPE_Long_amp_rev	TTCAGACGTGTGCTCTTCCGATCTGAGTTGAGCAAGCAGGGTCAG	S7
