# Supplementary material for: A time-resolved, multi-symbol molecular recorder via sequential genome editing
Source: Nature. 2022 Jul 6;608(7921):98–107. doi: 10.1038/s41586-022-04922-8 (PMC9352581; doi:10.1038/s41586-022-04922-8)
Supplement: Supplementary file 5 — Table of cells and associated edits used for phylogenetic tree reconstruction. [file 41586_2022_4922_MOESM5_ESM.csv]

Cell	TargetBC	Site1	Site2	Site3	Site4	Site5	nUMI
AAGCCATAGCGCCTAC-1	ATTTGGTT	CCGGGA	CCGGGA				31
AAGCCATAGCGCCTAC-1	TTCACGTA	CCGGGA	TATGGA				17
AAGCCATAGCGCCTAC-1	TAGATTTT	CTAGGA	GCCGGA				19
AAGCCATAGCGCCTAC-1	TTGTTTAC	CATGGA	CCGGGA				25
AAGCCATAGCGCCTAC-1	ATTTATAT	ATAGGA	CATGGA	CATGGA	CATGGA		15
AAGCCATAGCGCCTAC-1	TTAGATTG	GATGGA	CTAGGA	ACAGGA			24
AAGCCATAGCGCCTAC-1	TGGACGAC	GCCGGA					35
AAGCCATAGCGCCTAC-1	TGGTTTTG	GATGGA	TATGGA	GCCGGA	ACGGGA		20
AAGCCATAGCGCCTAC-1	TGCGATTT	CCGGGA	GCCGGA				14
AAGCCATAGCGCCTAC-1	ACCTCGTG	GCTGGA	GCTGGA	TGTGGA	CATGGA		19
AAGCCATAGCGCCTAC-1	TTTCGTGA	CCGGGA	TATGGA				17
AAGCCATAGCGCCTAC-1	GTAAAGAT	GCCGGA	GCCGGA	CCGGGA			21
AAGCCATAGCGCCTAC-1	TTGAGGTG	CATGGA	GCCGGA	TATGGA	CCGGGA		13
AAGCCATAGCGCCTAC-1	ATGGTAAG	CATGGA	CCGGGA				11
AAGCCATAGCGCCTAC-1	GCAGGGTG	GATGGA	TATGGA	CATGGA	ATAGGA		28
AAGCCATAGCGCCTAC-1	ATTAGTCA	CCGGGA	GCCGGA	GCCGGA			9
AAGCCATAGCGCCTAC-1	ATCACGCT	TAAGGA	TATGGA	CATGGA	GCCGGA	CAGGGA	2
TGCCGAGTCGACTCCT-1	GCAGGGTG	CATGGA					17
TGCCGAGTCGACTCCT-1	TTCACGTA	ATAGGA	ACAGGA				24
TGCCGAGTCGACTCCT-1	TTTCGTGA	GATGGA	CATGGA				23
TGCCGAGTCGACTCCT-1	ATCACGCT	TAAGGA	ATAGGA				15
TGCCGAGTCGACTCCT-1	ATGGTAAG	ACAGGA	ATAGGA	CCGGGA			12
TGCCGAGTCGACTCCT-1	GTAAAGAT	ACAGGA	GATGGA	ACAGGA			19
TGCCGAGTCGACTCCT-1	TTGTTTAC	CATGGA	ATAGGA	CATGGA			25
TGCCGAGTCGACTCCT-1	TGCGATTT	TCGGGA	ACAGGA	CATGGA			18
TGCCGAGTCGACTCCT-1	TTGAGGTG	GATGGA	ATAGGA	CCGGGA			10
TGCCGAGTCGACTCCT-1	ATTTGGTT	CCGGGA	GCCGGA	CCGGGA			20
TGCCGAGTCGACTCCT-1	ATTTATAT	ACGGGA	CCGGGA	CTAGGA	CATGGA		13
TGCCGAGTCGACTCCT-1	TGGTTTTG	ACAGGA					23
TGCCGAGTCGACTCCT-1	TGGACGAC	GATGGA	ATAGGA	ATAGGA	CATGGA		18
TGCCGAGTCGACTCCT-1	ACCTCGTG	GATGGA	TCGGGA	GCTGGA	CATGGA		16
TGCCGAGTCGACTCCT-1	TTAGATTG	GCCGGA	CATGGA	ACGGGA	CCGGGA	CATGGA	2
TGCCGAGTCGACTCCT-1	TAGATTTT	TATGGA	ACGGGA	ACGGGA	ACAGGA		6
GAAACCTCATGTGACT-1	TGCGATTT	ATAGGA	GCCGGA	CATGGA	CCGGGA		17
GAAACCTCATGTGACT-1	TTAGATTG	GCCGGA	ATAGGA	TGTGGA	ATAGGA	ACGGGA	9
GAAACCTCATGTGACT-1	ATTTGGTT	CATGGA	ATAGGA	ATAGGA	ACAGGA	TATGGA	3
GAAACCTCATGTGACT-1	TGGACGAC	GATGGA	ATAGGA	CTAGGA	GCTGGA		14
GAAACCTCATGTGACT-1	TGGTTTTG	CCGGGA	TAAGGA	ATAGGA	CATGGA		14
GAAACCTCATGTGACT-1	TTTCGTGA	CCGGGA	CATGGA	ATAGGA	TGTGGA		12
GAAACCTCATGTGACT-1	TTCACGTA	ATAGGA	CATGGA				9
GAAACCTCATGTGACT-1	TAGATTTT						2
GAAACCTCATGTGACT-1	GTAAAGAT	GCCGGA	GCCGGA	CATGGA	TAAGGA	CCGGGA	7
GAAACCTCATGTGACT-1	ACCTCGTG	ATAGGA	GCTGGA	ATAGGA	CATGGA		8
GAAACCTCATGTGACT-1	ATGGTAAG	GCTGGA	CATGGA	CCGGGA	TCGGGA		6
GAAACCTCATGTGACT-1	GCAGGGTG	GATGGA	CCGGGA	CATGGA	CATGGA	CATGGA	2
GAAACCTCATGTGACT-1	ATTAGTCA	ATAGGA	CCGGGA	CATGGA	CCGGGA	GCCGGA	3
AGGGTGATCGACCCAG-1	TTAGATTG	GCCGGA	CTAGGA	TATGGA	ACAGGA	CATGGA	4
AGGGTGATCGACCCAG-1	GCAGGGTG	GATGGA					14
AGGGTGATCGACCCAG-1	TGCGATTT	ACGGGA	CATGGA	TATGGA			13
AGGGTGATCGACCCAG-1	TTGAGGTG	CCGGGA	CCGGGA	TAAGGA	TGTGGA		13
AGGGTGATCGACCCAG-1	TTCACGTA	GCTGGA	GCCGGA				15
AGGGTGATCGACCCAG-1	TGGTTTTG	CATGGA	CATGGA	TCGGGA	CATGGA		6
AGGGTGATCGACCCAG-1	TTTCGTGA	CCGGGA	CATGGA	ATAGGA	ACGGGA		4
AGGGTGATCGACCCAG-1	ACCTCGTG	ATAGGA	CATGGA				10
AGGGTGATCGACCCAG-1	ATGGTAAG	GATGGA					9
AGGGTGATCGACCCAG-1	ATTTATAT	GCCGGA	ACGGGA	GCCGGA			12
AGGGTGATCGACCCAG-1	TGGACGAC	CATGGA	GATGGA	GATGGA			10
AGGGTGATCGACCCAG-1	GTAAAGAT	GCCGGA	GATGGA	GATGGA	TCGGGA	GAGGGA	2
CGCATGGGTTATAGAG-1	ACCTCGTG	CCGGGA	CATGGA	CCGGGA	ATAGGA		11
CGCATGGGTTATAGAG-1	TAGATTTT	CCGGGA	ACAGGA				20
CGCATGGGTTATAGAG-1	TTTCGTGA	ATAGGA	CCGGGA	ACGGGA	CCGGGA		8
CGCATGGGTTATAGAG-1	ATTTGGTT	CATGGA	GCTGGA	ACAGGA	CATGGA		8
CGCATGGGTTATAGAG-1	ATGGTAAG	CATGGA	CTAGGA				7
CGCATGGGTTATAGAG-1	TGGACGAC	GCTGGA	ATAGGA	ACGGGA	GCCGGA		18
CGCATGGGTTATAGAG-1	TTAGATTG	GATGGA	GATGGA	GCTGGA			8
CGCATGGGTTATAGAG-1	TTCACGTA	TCGGGA	ACAGGA				13
CGCATGGGTTATAGAG-1	GCAGGGTG	GATGGA	ACGGGA	CCGGGA	ATAGGA		7
CGCATGGGTTATAGAG-1	GTAAAGAT	CATGGA	GATGGA	ATAGGA	ATAGGA	CCGGGA	4
CGCATGGGTTATAGAG-1	ATTAGTCA	ATAGGA	ATAGGA	CCGGGA	GCTGGA	GATGGA	4
CGCATGGGTTATAGAG-1	TGGTTTTG	ATAGGA	CATGGA	CATGGA	CCGGGA		17
CGCATGGGTTATAGAG-1	TGCGATTT	ATAGGA					16
CGCATGGGTTATAGAG-1	TTGAGGTG	ACGGGA	CATGGA	TATGGA	CATGGA	ACGGGA	2
CGCATGGGTTATAGAG-1	ATTTATAT	GATGGA	GCCGGA				9
TCAAGTGAGTCAATCC-1	ATTTGGTT	ACGGGA	CATGGA	ATAGGA			30
TCAAGTGAGTCAATCC-1	TGGTTTTG	CATGGA					15
TCAAGTGAGTCAATCC-1	TAGATTTT	CATGGA	CATGGA	GCCGGA			23
TCAAGTGAGTCAATCC-1	TGGACGAC	GCCGGA	GATGGA				12
TCAAGTGAGTCAATCC-1	TGCGATTT	ATAGGA	CCGGGA				16
TCAAGTGAGTCAATCC-1	GCAGGGTG	GATGGA	CCGGGA	ACGGGA	ATAGGA	CATGGA	4
TCAAGTGAGTCAATCC-1	TTGAGGTG	ACGGGA	GCTGGA				14
TCAAGTGAGTCAATCC-1	ATGGTAAG	CCGGGA	ACAGGA				13
TCAAGTGAGTCAATCC-1	TTTCGTGA	CCGGGA	GATGGA	CCGGGA			6
TCAAGTGAGTCAATCC-1	TTCACGTA	GCCGGA	GATGGA				11
TCAAGTGAGTCAATCC-1	GTAAAGAT	GCCGGA	ACGGGA	CATGGA			6
TCAAGTGAGTCAATCC-1	ATTAGTCA	GATGGA	CATGGA	TATGGA	ACGGGA	CCGGGA	4
TCAAGTGAGTCAATCC-1	ATTTATAT	GATGGA	CATGGA	GATGGA	ATAGGA		7
ATTCAGGCAAGCACCC-1	ATTAGTCA	CATGGA					9
ATTCAGGCAAGCACCC-1	TGGTTTTG	ACGGGA	CATGGA	ACGGGA	ACAGGA		7
ATTCAGGCAAGCACCC-1	TGGACGAC	TAAGGA	TATGGA	GCCGGA			18
ATTCAGGCAAGCACCC-1	ATTTATAT	GATGGA					17
ATTCAGGCAAGCACCC-1	TAGATTTT	GATGGA	CATGGA	CATGGA			16
ATTCAGGCAAGCACCC-1	TTTCGTGA	CCGGGA	ATAGGA	CCGGGA	ATAGGA		8
ATTCAGGCAAGCACCC-1	TTCACGTA	GCCGGA	GATGGA				12
ATTCAGGCAAGCACCC-1	TTAGATTG	CTAGGA	ACGGGA	GATGGA	CATGGA		8
ATTCAGGCAAGCACCC-1	GCAGGGTG	GATGGA	CATGGA	CATGGA			14
ATTCAGGCAAGCACCC-1	ATTTGGTT	CATGGA	CATGGA	ACGGGA			8
ATTCAGGCAAGCACCC-1	GTAAAGAT	GCCGGA	GCCGGA	GCCGGA	GATGGA		5
ATTCAGGCAAGCACCC-1	TGCGATTT	TCGGGA	TATGGA	CATGGA	ACAGGA	GCCGGA	11
ATTCAGGCAAGCACCC-1	ATGGTAAG	ACGGGA	GCCGGA	ACAGGA			7
GAGCCTGAGCTCCACG-1	TTAGATTG	GCCGGA	CCGGGA				14
GAGCCTGAGCTCCACG-1	TGCGATTT	GCCGGA	CATGGA	CATGGA			20
GAGCCTGAGCTCCACG-1	TTCACGTA	ACGGGA	CATGGA				16
GAGCCTGAGCTCCACG-1	TTTCGTGA	CCGGGA	ATAGGA	CATGGA	CCGGGA		5
GAGCCTGAGCTCCACG-1	TGGACGAC	CCGGGA	CCGGGA	ATAGGA	TATGGA		9
GAGCCTGAGCTCCACG-1	ATTTATAT						17
GAGCCTGAGCTCCACG-1	ATGGTAAG	TATGGA	GCCGGA	TATGGA	ACAGGA		5
GAGCCTGAGCTCCACG-1	TTGAGGTG	CATGGA	ATAGGA	ACGGGA	CATGGA		7
GAGCCTGAGCTCCACG-1	GCAGGGTG	GATGGA	TATGGA	TCGGGA			15
GAGCCTGAGCTCCACG-1	TAGATTTT	CCGGGA	CATGGA	ACAGGA	CATGGA		4
GAGCCTGAGCTCCACG-1	ATTTGGTT	TCGGGA	GCCGGA	AGAGGA	AGAGGA	GCGGGA	2
GAGCCTGAGCTCCACG-1	GTAAAGAT	GCCGGA	CATGGA	GCCGGA	CCGGGA	ACGGGA	2
CGTAAGTAGTCGCCCA-1	TAGATTTT						20
CGTAAGTAGTCGCCCA-1	TTGAGGTG	CATGGA	CCGGGA	AGAGGA	CATGGA		4
CGTAAGTAGTCGCCCA-1	ATTTGGTT	GCCGGA	ACGGGA				32
CGTAAGTAGTCGCCCA-1	TGGTTTTG	CCGGGA	CCGGGA	ACAGGA	CATGGA		9
CGTAAGTAGTCGCCCA-1	TTAGATTG	GATGGA	CATGGA				28
CGTAAGTAGTCGCCCA-1	ATTTATAT	ATAGGA	GCCGGA				11
CGTAAGTAGTCGCCCA-1	TTTCGTGA	CCGGGA	TCGGGA				15
CGTAAGTAGTCGCCCA-1	ATTAGTCA	TCGGGA	ACAGGA				14
CGTAAGTAGTCGCCCA-1	TGCGATTT	GCCGGA	GCCGGA	ACGGGA			19
CGTAAGTAGTCGCCCA-1	TGGACGAC	CCGGGA	CATGGA	GATGGA			17
CGTAAGTAGTCGCCCA-1	GCAGGGTG	GATGGA	TATGGA	CCGGGA			19
CGTAAGTAGTCGCCCA-1	ATGGTAAG	ACGGGA	ATAGGA				9
CGTAAGTAGTCGCCCA-1	GTAAAGAT	GCCGGA	TGTGGA	ACAGGA	ATAGGA	TCGGGA	7
CGTAAGTAGTCGCCCA-1	TTCACGTA	ACGGGA	CATGGA				11
TCCCACAAGTTGAAAC-1	ATGGTAAG	CCGGGA	GATGGA				10
TCCCACAAGTTGAAAC-1	TAGATTTT	TATGGA	CATGGA				24
TCCCACAAGTTGAAAC-1	GCAGGGTG	GCCGGA	ACAGGA				32
TCCCACAAGTTGAAAC-1	TTAGATTG	ACGGGA	ATAGGA	TCGGGA			3
TCCCACAAGTTGAAAC-1	TTCACGTA	ATAGGA	CCGGGA				34
TCCCACAAGTTGAAAC-1	TGGACGAC	TCGGGA	ACAGGA	CCGGGA	GCCGGA		13
TCCCACAAGTTGAAAC-1	TGGTTTTG						27
TCCCACAAGTTGAAAC-1	ATTTATAT	GCTGGA	CCGGGA	CATGGA	ATAGGA	CATGGA	4
TCCCACAAGTTGAAAC-1	TTGAGGTG	CCGGGA	CTAGGA	TCGGGA			9
TCCCACAAGTTGAAAC-1	TTTCGTGA	ACAGGA	CATGGA	ACGGGA	TCGGGA		15
TCCCACAAGTTGAAAC-1	ACCTCGTG	ATAGGA					16
TCCCACAAGTTGAAAC-1	GTAAAGAT	TATGGA	GATGGA	CCGGGA			8
TCCCACAAGTTGAAAC-1	TGCGATTT	ACGGGA	CCGGGA	CCGGGA			10
TCCCACAAGTTGAAAC-1	ATTTGGTT	CCGGGA	CCGGGA	GATGGA	CATGGA	GCTGGA	3
GAATCACAGACCATAA-1	TGGTTTTG	CTAGGA	CATGGA	CCGGGA	ACAGGA		6
GAATCACAGACCATAA-1	TGGACGAC	CCGGGA	ACGGGA	CATGGA	GCTGGA		12
GAATCACAGACCATAA-1	TTGAGGTG	ACGGGA	GCCGGA	CCGGGA			7
GAATCACAGACCATAA-1	TTCACGTA	GCCGGA	GATGGA				7
GAATCACAGACCATAA-1	TTTCGTGA	CCGGGA	GCCGGA	CATGGA	CTAGGA		15
GAATCACAGACCATAA-1	ATTTGGTT	ACGGGA	CCGGGA	CATGGA	CATGGA	CAGGGA	3
GAATCACAGACCATAA-1	ATGGTAAG	GATGGA					4
GAATCACAGACCATAA-1	TTAGATTG	CTAGGA	CCGGGA	ATAGGA	CATGGA	GCCGGA	3
GAATCACAGACCATAA-1	GCAGGGTG	GATGGA	CCGGGA	ACGGGA	GCCGGA	ATAGGA	3
GAATCACAGACCATAA-1	GTAAAGAT	GCCGGA	ACGGGA	CATGGA	ATAGGA	CAGGGA	2
TTCAATCCATTGACCA-1	TTTCGTGA	CCGGGA					26
TTCAATCCATTGACCA-1	ATGGTAAG	TATGGA	CCGGGA	CATGGA			10
TTCAATCCATTGACCA-1	TTGAGGTG	CATGGA	GCCGGA	GCCGGA	GCCGGA		25
TTCAATCCATTGACCA-1	TTCACGTA	CCGGGA	GCCGGA				26
TTCAATCCATTGACCA-1	TGGTTTTG	CCGGGA	CTAGGA	CCGGGA			21
TTCAATCCATTGACCA-1	GCAGGGTG	GATGGA	TATGGA	CATGGA	ATAGGA	ACGGGA	14
TTCAATCCATTGACCA-1	TGCGATTT	GCCGGA	TATGGA	ACGGGA	CATGGA		13
TTCAATCCATTGACCA-1	ATTTGGTT	ACGGGA					35
TTCAATCCATTGACCA-1	ATTTATAT	CATGGA	GCCGGA	TATGGA	CATGGA		7
TTCAATCCATTGACCA-1	GTAAAGAT	GCCGGA	CATGGA	TAAGGA	CCGGGA		13
TTCAATCCATTGACCA-1	TAGATTTT	ATAGGA	GCCGGA	CCGGGA	CATGGA		16
TTCAATCCATTGACCA-1	TGGACGAC	GCCGGA	CCGGGA	CATGGA	TCGGGA		19
TTCAATCCATTGACCA-1	ATTAGTCA	CCGGGA	ATAGGA	GATGGA			10
TTCAATCCATTGACCA-1	TTAGATTG	GATGGA	CTAGGA	ACGGGA	GAGGGA	GATGGA	2
TGGGAAGCACGGCGTT-1	TTAGATTG	ACAGGA	CATGGA				6
TGGGAAGCACGGCGTT-1	ACCTCGTG	ACGGGA					4
TGGGAAGCACGGCGTT-1	TTGAGGTG	ACGGGA	CCGGGA				3
TGGGAAGCACGGCGTT-1	ATTAGTCA	ATAGGA	CCGGGA	CCGGGA			5
TGGGAAGCACGGCGTT-1	TTCACGTA	GCCGGA	GATGGA				5
TGGGAAGCACGGCGTT-1	TAGATTTT	ACGGGA	CATGGA				3
TGGGAAGCACGGCGTT-1	TTTCGTGA	CCGGGA	ATAGGA	ATAGGA	CATGGA		4
TGGGAAGCACGGCGTT-1	TGCGATTT	CATGGA	GCCGGA	TCGGGA			6
TGGGAAGCACGGCGTT-1	GCAGGGTG	GATGGA	GCCGGA	CTAGGA	GCTGGA	CTAGGA	2
TGGGAAGCACGGCGTT-1	ATTTGGTT	CCGGGA	GATGGA	GCCGGA			2
TGGGAAGCACGGCGTT-1	GTAAAGAT	GCCGGA	GATGGA	GCCGGA	GATGGA		2
TAACCAGGTGGCCTCA-1	GTAAAGAT	CATGGA	ACAGGA	CATGGA	CCGGGA		14
TAACCAGGTGGCCTCA-1	ATTTGGTT	GATGGA	TATGGA	TCGGGA	ACGGGA		39
TAACCAGGTGGCCTCA-1	TGGTTTTG	ATAGGA	CATGGA	CCGGGA	GCCGGA		18
TAACCAGGTGGCCTCA-1	TAGATTTT	CATGGA	CATGGA	GCCGGA			22
TAACCAGGTGGCCTCA-1	TGGACGAC	CCGGGA	CATGGA	CATGGA			15
TAACCAGGTGGCCTCA-1	TTGAGGTG	ACGGGA	CATGGA	CTAGGA			18
TAACCAGGTGGCCTCA-1	ATGGTAAG	CATGGA	ACGGGA				15
TAACCAGGTGGCCTCA-1	GCAGGGTG	GCCGGA					14
TAACCAGGTGGCCTCA-1	ATTTATAT	CCGGGA	ACAGGA	CCGGGA			10
TAACCAGGTGGCCTCA-1	TGCGATTT	GATGGA	CATGGA				30
TAACCAGGTGGCCTCA-1	TTAGATTG	CTAGGA	CCGGGA	ATAGGA			18
TAACCAGGTGGCCTCA-1	TTCACGTA	GCCGGA	GATGGA				19
TAACCAGGTGGCCTCA-1	TTTCGTGA	CCGGGA	ACAGGA	GCTGGA	ACGGGA		9
TAACCAGGTGGCCTCA-1	ACCTCGTG	ACGGGA	ATAGGA	ATAGGA	CATGGA		9
TAACCAGGTGGCCTCA-1	ATTAGTCA	TCGGGA	ACAGGA	GCCGGA	ACAGGA	CATGGA	2
TCTGTCGCATGAGAAT-1	TTGTTTAC	CATGGA	CCGGGA	CATGGA	CCGGGA		28
TCTGTCGCATGAGAAT-1	TTTCGTGA	GCCGGA	GATGGA	ATAGGA	CCGGGA		14
TCTGTCGCATGAGAAT-1	ATTTATAT	ACAGGA	CCGGGA	GCCGGA			13
TCTGTCGCATGAGAAT-1	TGGACGAC	GATGGA	GATGGA	CATGGA	ACAGGA		32
TCTGTCGCATGAGAAT-1	TGCGATTT	ATAGGA	CATGGA	GATGGA			20
TCTGTCGCATGAGAAT-1	GTAAAGAT	CATGGA	TATGGA	TCGGGA	TAGGGA	ATAGGA	6
TCTGTCGCATGAGAAT-1	TGGTTTTG	TAGGGA	CATGGA	CATGGA	CATGGA		19
TCTGTCGCATGAGAAT-1	TTCACGTA	CCGGGA	TATGGA				23
TCTGTCGCATGAGAAT-1	ATCACGCT	GCCGGA					42
TCTGTCGCATGAGAAT-1	ACCTCGTG	ACGGGA					16
TCTGTCGCATGAGAAT-1	ATGGTAAG	ATAGGA	CCGGGA	GCCGGA			22
TCTGTCGCATGAGAAT-1	ATTAGTCA	CATGGA	ACAGGA	TAAGGA			14
TCTGTCGCATGAGAAT-1	TTAGATTG	GCCGGA	GATGGA	ATAGGA	CTAGGA	TAAGGA	4
TCTGTCGCATGAGAAT-1	GCAGGGTG	GATGGA	GCCGGA	CATGGA	ATAGGA		14
TCTGTCGCATGAGAAT-1	ATTTGGTT	ACCGGA	ACAGGA	CATGGA	GCCGGA	CCGGGA	6
TCTGTCGCATGAGAAT-1	TTGAGGTG	ACAGGA	CATGGA	GCCGGA	TATGGA	CATGGA	5
CGAAGTTAGCACTCCG-1	TTTCGTGA	CCGGGA					17
CGAAGTTAGCACTCCG-1	ATTTATAT	GATGGA	CCGGGA	ATAGGA	ACGGGA		13
CGAAGTTAGCACTCCG-1	TGGTTTTG	ATAGGA					61
CGAAGTTAGCACTCCG-1	ATGGTAAG	ACGGGA	CCGGGA				12
CGAAGTTAGCACTCCG-1	TAGATTTT	GCCGGA	ATAGGA				28
CGAAGTTAGCACTCCG-1	TGCGATTT	CATGGA	CCGGGA	CCGGGA			16
CGAAGTTAGCACTCCG-1	GTAAAGAT	GCCGGA	CCGGGA	CAGGGA	ATAGGA	GAGGGA	3
CGAAGTTAGCACTCCG-1	GCAGGGTG	GATGGA	ATAGGA	CCGGGA			6
CGAAGTTAGCACTCCG-1	TTCACGTA	GCCGGA	GATGGA				19
CGAAGTTAGCACTCCG-1	TGGACGAC	GCCGGA	ACAGGA	CCGGGA	GCCGGA		10
CGAAGTTAGCACTCCG-1	ATTTGGTT	CCGGGA	CATGGA	TGTGGA	CTAGGA		5
CGAAGTTAGCACTCCG-1	TTAGATTG	ACAGGA	CATGGA	CCGGGA	CATGGA	GATGGA	3
TGGCGTGTCGAGAGAC-1	TTTCGTGA	ATAGGA	CATGGA	GCCGGA			4
TGGCGTGTCGAGAGAC-1	ATCACGCT	ATAGGA					3
TGGCGTGTCGAGAGAC-1	TTGTTTAC	CTAGGA	CATGGA	ACAGGA	TCGGGA		7
TGGCGTGTCGAGAGAC-1	TTCACGTA	GATGGA	GCCGGA				8
TGGCGTGTCGAGAGAC-1	TTGAGGTG	CATGGA					3
TGGCGTGTCGAGAGAC-1	TGGACGAC	TATGGA	TCGGGA	GCCGGA			2
TGGCGTGTCGAGAGAC-1	TGGTTTTG	ACAGGA	ACAGGA	ACAGGA	CATGGA		2
TGGCGTGTCGAGAGAC-1	GTAAAGAT	TCGGGA	TATGGA	CCGGGA			3
ACACAGTCATCATCTT-1	TTCACGTA	TAGGGA	CCGGGA				21
ACACAGTCATCATCTT-1	TTTCGTGA	CATGGA					48
ACACAGTCATCATCTT-1	TGGACGAC	GATGGA	GCCGGA				33
ACACAGTCATCATCTT-1	TGGTTTTG						30
ACACAGTCATCATCTT-1	ATTTGGTT	ACCGGA	GCCGGA	CCGGGA	AGAGGA	CCGGGA	2
ACACAGTCATCATCTT-1	GTAAAGAT	TCGGGA	TCGGGA				12
ACACAGTCATCATCTT-1	ATCACGCT	TAAGGA	ACAGGA	TATGGA	TAAGGA	CATGGA	9
ACACAGTCATCATCTT-1	TTGTTTAC	CATGGA	GCCGGA	GCCGGA	GCCGGA	CATGGA	5
ACACAGTCATCATCTT-1	TGCGATTT	TCGGGA	GCCGGA	ACAGGA	CATGGA		15
ACACAGTCATCATCTT-1	TTGAGGTG	GCCGGA	TAGGGA	TATGGA	ATAGGA		8
ACACAGTCATCATCTT-1	ATGGTAAG	ATAGGA	ATAGGA				6
CTTTCAAGTAGATTGA-1	TGGTTTTG	CCGGGA	TGTGGA	CATGGA			25
CTTTCAAGTAGATTGA-1	TGCGATTT	GCCGGA	GCCGGA	GATGGA			19
CTTTCAAGTAGATTGA-1	TAGATTTT	CATGGA	ATAGGA	GCCGGA	TATGGA		14
CTTTCAAGTAGATTGA-1	ATTAGTCA	GCTGGA	TATGGA	GCCGGA	ATAGGA		7
CTTTCAAGTAGATTGA-1	ATGGTAAG	CCGGGA	TATGGA	ATAGGA	TATGGA		7
CTTTCAAGTAGATTGA-1	TTGAGGTG	CATGGA	CCGGGA	ATAGGA	GATGGA		9
CTTTCAAGTAGATTGA-1	TTTCGTGA	CCGGGA	CATGGA	ACAGGA	GATGGA		16
CTTTCAAGTAGATTGA-1	ATTTATAT	TATGGA	ATAGGA	CATGGA	CCGGGA		12
CTTTCAAGTAGATTGA-1	TTCACGTA	ACAGGA	CCGGGA				16
CTTTCAAGTAGATTGA-1	TTAGATTG	GATGGA					25
CTTTCAAGTAGATTGA-1	TGGACGAC	TATGGA	CTAGGA				17
CTTTCAAGTAGATTGA-1	GCAGGGTG	GATGGA	TATGGA	GCCGGA	GCCGGA	TATGGA	10
CTTTCAAGTAGATTGA-1	GTAAAGAT	GCCGGA	CCGGGA	CATGGA	CCGGGA		6
CTTTCAAGTAGATTGA-1	ATTTGGTT	CATGGA	GCCGGA	GCTGGA	GCGGGA	GCGGGA	2
GATAGAACAAGCACAG-1	TGCGATTT	ACGGGA	ACGGGA				19
GATAGAACAAGCACAG-1	TAGATTTT	CATGGA	GCTGGA	CATGGA			19
GATAGAACAAGCACAG-1	GTAAAGAT	GCCGGA	CCGGGA				22
GATAGAACAAGCACAG-1	TTCACGTA	GCTGGA	ATAGGA				20
GATAGAACAAGCACAG-1	ACCTCGTG	ATAGGA	CCGGGA	CCGGGA	TCGGGA		8
GATAGAACAAGCACAG-1	ATTTGGTT	CATGGA					20
GATAGAACAAGCACAG-1	TTTCGTGA	CCGGGA	CATGGA	CCGGGA	ATAGGA		11
GATAGAACAAGCACAG-1	TGGACGAC	CCGGGA	ATAGGA	CCGGGA	GCCGGA		14
GATAGAACAAGCACAG-1	ATGGTAAG	ACGGGA	ACAGGA	GCTGGA			10
GATAGAACAAGCACAG-1	TGGTTTTG	GATGGA	ATAGGA	CATGGA	CCGGGA		12
GATAGAACAAGCACAG-1	TTGAGGTG	CCGGGA	CCGGGA	ACAGGA	TCGGGA	ATAGGA	4
GATAGAACAAGCACAG-1	TTAGATTG	GCCGGA	CTAGGA	TGTGGA	CATGGA		11
GATAGAACAAGCACAG-1	GCAGGGTG	GATGGA	ATAGGA	GCCGGA	TGTGGA	CCGGGA	6
TGCGACGTCTCCCATG-1	TGGTTTTG	ACGGGA	GCCGGA	GCCGGA			21
TGCGACGTCTCCCATG-1	TTTCGTGA	ACAGGA	GCTGGA				34
TGCGACGTCTCCCATG-1	TAGATTTT	CATGGA	GCCGGA				29
TGCGACGTCTCCCATG-1	TTCACGTA	GCCGGA	GATGGA				33
TGCGACGTCTCCCATG-1	TTAGATTG	GCCGGA	ACGGGA	GATGGA	GATGGA		6
TGCGACGTCTCCCATG-1	ATTTATAT	GCTGGA	ATAGGA				19
TGCGACGTCTCCCATG-1	GCAGGGTG						36
TGCGACGTCTCCCATG-1	ACCTCGTG	CATGGA	ACAGGA	CCGGGA	GCTGGA		25
TGCGACGTCTCCCATG-1	ATTTGGTT	ACGGGA	GATGGA	ATAGGA	TGTGGA		29
TGCGACGTCTCCCATG-1	TTGAGGTG	ATAGGA	GCCGGA	CCGGGA			43
TGCGACGTCTCCCATG-1	GTAAAGAT	GCCGGA	GCTGGA	TCGGGA	CATGGA		14
TGCGACGTCTCCCATG-1	TGGACGAC	GATGGA	CCGGGA	ATAGGA	CATGGA		20
TGCGACGTCTCCCATG-1	TGCGATTT						33
TGCGACGTCTCCCATG-1	ATGGTAAG	ATAGGA	TATGGA	GCTGGA			6
TGCGACGTCTCCCATG-1	ATTAGTCA	ATAGGA	GATGGA				9
GATTTCTAGTGCTCAT-1	TTGAGGTG	ATAGGA	GCTGGA				15
GATTTCTAGTGCTCAT-1	ACCTCGTG	ATAGGA	GCCGGA	CATGGA	CATGGA		32
GATTTCTAGTGCTCAT-1	TTAGATTG	GCCGGA	GATGGA	CATGGA			31
GATTTCTAGTGCTCAT-1	ATTTATAT	ACAGGA					43
GATTTCTAGTGCTCAT-1	TTTCGTGA	GCCGGA	CATGGA	CATGGA	CATGGA		33
GATTTCTAGTGCTCAT-1	TGGTTTTG	TCGGGA	GATGGA	ACGGGA	ACGGGA		28
GATTTCTAGTGCTCAT-1	TAGATTTT	TATGGA	CATGGA	TATGGA			37
GATTTCTAGTGCTCAT-1	TTCACGTA	ATAGGA	GCCGGA				29
GATTTCTAGTGCTCAT-1	TGGACGAC	TCGGGA	GCCGGA	GCCGGA	TCGGGA		32
GATTTCTAGTGCTCAT-1	ATTTGGTT	CCGGGA	ACGGGA	ACAGGA	AGAGGA	GCCGGA	10
GATTTCTAGTGCTCAT-1	TGCGATTT	TCGGGA	ACAGGA	GATGGA	CATGGA		35
GATTTCTAGTGCTCAT-1	GTAAAGAT	CCGGGA	ATAGGA				24
GATTTCTAGTGCTCAT-1	GCAGGGTG	CATGGA	TCGGGA				34
GATTTCTAGTGCTCAT-1	ATGGTAAG						7
GATTTCTAGTGCTCAT-1	ATTAGTCA	CATGGA					13
TGTTCATCAGATACTC-1	TTCACGTA	ATAGGA	CTAGGA				8
TGTTCATCAGATACTC-1	GCAGGGTG	CATGGA	GCCGGA	GCCGGA			10
TGTTCATCAGATACTC-1	TTAGATTG	GCCGGA	CCGGGA	CCGGGA	ACAGGA		10
TGTTCATCAGATACTC-1	TTTCGTGA	GCCGGA	CATGGA	CCGGGA	ACGGGA		12
TGTTCATCAGATACTC-1	ATGGTAAG	CTAGGA	CATGGA				12
TGTTCATCAGATACTC-1	GTAAAGAT	ACGGGA	GCCGGA	CATGGA	ATAGGA		6
TGTTCATCAGATACTC-1	ACCTCGTG	CATGGA	GATGGA	CCGGGA			17
TGTTCATCAGATACTC-1	TGGACGAC	TCGGGA	ACAGGA	TCGGGA	CATGGA		5
TGTTCATCAGATACTC-1	TGGTTTTG	ATAGGA	GCTGGA	GATGGA			16
TGTTCATCAGATACTC-1	TGCGATTT	TCGGGA	CCGGGA	ACGGGA	GCCGGA	GCCGGA	10
TGTTCATCAGATACTC-1	ATTTATAT	ATAGGA	ATAGGA	GCTGGA	CATGGA		9
TGTTCATCAGATACTC-1	TTGAGGTG	ATAGGA	GATGGA	ATAGGA	GATGGA		5
TGTTCATCAGATACTC-1	TAGATTTT	TATGGA	GCTGGA	ATAGGA	ACGGGA	CATGGA	2
TGTTCATCAGATACTC-1	ATTTGGTT	CCGGGA	ACGGGA	ACGGGA	CAGGGA	GATGGA	2
GGCACGTGTGAACGGT-1	ATTTATAT	CCGGGA	ATAGGA				12
GGCACGTGTGAACGGT-1	ATTTGGTT	CCGGGA	GCCGGA	ACAGGA			24
GGCACGTGTGAACGGT-1	TTGAGGTG						17
GGCACGTGTGAACGGT-1	GCAGGGTG	CATGGA	GATGGA				15
GGCACGTGTGAACGGT-1	TTAGATTG	GCCGGA	CATGGA	TCGGGA	GCTGGA	ACAGGA	5
GGCACGTGTGAACGGT-1	TGGTTTTG	ATAGGA	GCCGGA	ACGGGA	CCGGGA		9
GGCACGTGTGAACGGT-1	TGCGATTT	ATAGGA	ATAGGA				10
GGCACGTGTGAACGGT-1	GTAAAGAT	GCCGGA	GATGGA	ATAGGA			7
GGCACGTGTGAACGGT-1	ACCTCGTG	CATGGA	ACAGGA	TCGGGA			14
GGCACGTGTGAACGGT-1	TAGATTTT	TATGGA	CATGGA	GCCGGA			19
GGCACGTGTGAACGGT-1	TGGACGAC	TCGGGA	ACGGGA	CATGGA			15
GGCACGTGTGAACGGT-1	TTTCGTGA	ACGGGA	CCGGGA				20
GGCACGTGTGAACGGT-1	TTCACGTA	ACGGGA	ACGGGA				5
CAGTGCGTCCGGTTCT-1	TAGATTTT	CTAGGA	CCGGGA	CATGGA	GCCGGA	ACGGGA	2
CAGTGCGTCCGGTTCT-1	ATTAGTCA	ATAGGA	GATGGA	TGTGGA	ATAGGA	ACGGGA	5
CAGTGCGTCCGGTTCT-1	ATGGTAAG	CCGGGA	CCGGGA	TATGGA			6
CAGTGCGTCCGGTTCT-1	GCAGGGTG	GATGGA	ATAGGA	TATGGA			14
CAGTGCGTCCGGTTCT-1	TGGACGAC	ACAGGA	GCCGGA	CCGGGA	ATAGGA		10
CAGTGCGTCCGGTTCT-1	TTGAGGTG	CCGGGA	ATAGGA	ATAGGA			5
CAGTGCGTCCGGTTCT-1	TTCACGTA	GCCGGA	GATGGA				14
CAGTGCGTCCGGTTCT-1	TTAGATTG	ACAGGA	ATAGGA	GCCGGA			12
CAGTGCGTCCGGTTCT-1	TGCGATTT	CATGGA					10
CAGTGCGTCCGGTTCT-1	ATTTGGTT	CCGGGA	TCGGGA	CTAGGA	CATGGA		6
CAGTGCGTCCGGTTCT-1	TGGTTTTG	ACGGGA	ATAGGA	GCCGGA	CCGGGA		5
CAGTGCGTCCGGTTCT-1	TTTCGTGA	CCGGGA	ACAGGA	CATGGA	CCGGGA		3
TACGCTCCACACAGAG-1	TGGTTTTG	ACGGGA					25
TACGCTCCACACAGAG-1	TGGACGAC						28
TACGCTCCACACAGAG-1	TTTCGTGA	ATAGGA	ATAGGA	CATGGA	GCCGGA		13
TACGCTCCACACAGAG-1	GTAAAGAT	GCCGGA	GATGGA				15
TACGCTCCACACAGAG-1	TTCACGTA	CATGGA	CATGGA				19
TACGCTCCACACAGAG-1	ATTTGGTT	CCGGGA					16
TACGCTCCACACAGAG-1	TAGATTTT	TGTGGA	CATGGA	TCGGGA			12
TACGCTCCACACAGAG-1	ATTAGTCA	CCGGGA	GCCGGA				9
TACGCTCCACACAGAG-1	ATGGTAAG	GATGGA	CCGGGA				13
TACGCTCCACACAGAG-1	ATTTATAT	ACGGGA	CTAGGA	GATGGA			12
TACGCTCCACACAGAG-1	TTAGATTG	GATGGA	CTAGGA				9
TACGCTCCACACAGAG-1	TGCGATTT	TCGGGA	GATGGA				6
TACGCTCCACACAGAG-1	GCAGGGTG	GCCGGA	ACGGGA				12
TACGCTCCACACAGAG-1	TTGTTTAC	CATGGA	TCGGGA	GCCGGA			9
TACGCTCCACACAGAG-1	TTGAGGTG	CATGGA	CCGGGA	ATAGGA			18
TACGCTCCACACAGAG-1	ACCTCGTG	GATGGA	TCGGGA	CATGGA	GCCGGA		14
TACCGGGCACCAGCTG-1	TAGATTTT	GATGGA					15
TACCGGGCACCAGCTG-1	GCAGGGTG	GATGGA	TATGGA	GCCGGA	CCGGGA		13
TACCGGGCACCAGCTG-1	ATTTATAT	CATGGA	CCGGGA	TCGGGA	CCGGGA		7
TACCGGGCACCAGCTG-1	TGGTTTTG	CCGGGA	CATGGA	ACGGGA	CATGGA		8
TACCGGGCACCAGCTG-1	TTCACGTA	ATAGGA	CATGGA				12
TACCGGGCACCAGCTG-1	TTGAGGTG	CATGGA	CCGGGA	ATAGGA	GCCGGA		5
TACCGGGCACCAGCTG-1	GTAAAGAT	GCCGGA	CCGGGA	CCGGGA	CATGGA		3
TACCGGGCACCAGCTG-1	TGGACGAC	CCGGGA	GATGGA	GCCGGA			6
TACCGGGCACCAGCTG-1	TTTCGTGA	CCGGGA	GCTGGA	ATAGGA	GCCGGA		6
TACCGGGCACCAGCTG-1	TGCGATTT	GCCGGA	CATGGA	ACAGGA	CCGGGA	ACGGGA	4
TACCGGGCACCAGCTG-1	ATTTGGTT	CATGGA	AGAGGA	CAGGGA	ACGGGA	CCGGGA	2
TCATGAGTCCAGCAAT-1	TGGACGAC	ACGGGA					10
TCATGAGTCCAGCAAT-1	TTCACGTA	GCCGGA	GATGGA				9
TCATGAGTCCAGCAAT-1	ATTAGTCA	TCGGGA	ATAGGA	TGTGGA			4
TCATGAGTCCAGCAAT-1	GTAAAGAT	GCCGGA	ACGGGA	CCGGGA			7
TCATGAGTCCAGCAAT-1	TGGTTTTG	ACAGGA	CCGGGA	CCGGGA			6
TCATGAGTCCAGCAAT-1	TTTCGTGA	CCGGGA	TCGGGA	CATGGA	ATAGGA		5
TCATGAGTCCAGCAAT-1	ATTTGGTT	ACGGGA	CCGGGA	ACAGGA	GCCGGA	CAGGGA	2
TCATGAGTCCAGCAAT-1	ATGGTAAG	TATGGA	TCGGGA				2
AAGGTAAGTCATAACC-1	GCAGGGTG	GATGGA	CCGGGA	CCGGGA			15
AAGGTAAGTCATAACC-1	ATTTGGTT	TCGGGA	GCCGGA	GATGGA	ATAGGA		10
AAGGTAAGTCATAACC-1	TGGACGAC	CCGGGA					18
AAGGTAAGTCATAACC-1	ATGGTAAG	TATGGA	ATAGGA	TCGGGA			10
AAGGTAAGTCATAACC-1	TTCACGTA	GCCGGA	GATGGA				13
AAGGTAAGTCATAACC-1	TTAGATTG	GATGGA					10
AAGGTAAGTCATAACC-1	TGCGATTT	GCCGGA	GCCGGA	GATGGA	ATAGGA	CCGGGA	9
AAGGTAAGTCATAACC-1	TTTCGTGA	CCGGGA	TCGGGA	CATGGA	ACGGGA		7
AAGGTAAGTCATAACC-1	ATTAGTCA	GCCGGA	GCCGGA	ATAGGA			17
AAGGTAAGTCATAACC-1	GTAAAGAT	CATGGA	GATGGA	CATGGA			22
AAGGTAAGTCATAACC-1	TGGTTTTG	ACAGGA	GATGGA	GCCGGA	ACAGGA		12
AAGGTAAGTCATAACC-1	ATTTATAT	GATGGA	GATGGA				11
AAGGTAAGTCATAACC-1	TTGTTTAC	CATGGA	GATGGA	ATAGGA	ACAGGA		16
AAGGTAAGTCATAACC-1	TAGATTTT	CATGGA					15
AAGGTAAGTCATAACC-1	TTGAGGTG	CATGGA	CATGGA	CATGGA	GCCGGA	GATGGA	3
AGATCGTCAGCTGTGC-1	TGCGATTT	CCGGGA					29
AGATCGTCAGCTGTGC-1	TTTCGTGA	CATGGA	CCGGGA	GATGGA			65
AGATCGTCAGCTGTGC-1	TTGTTTAC	CATGGA	GCCGGA	ACAGGA	CCGGGA		27
AGATCGTCAGCTGTGC-1	GTAAAGAT	CCGGGA					26
AGATCGTCAGCTGTGC-1	TTCACGTA	TAGGGA	CCGGGA				18
AGATCGTCAGCTGTGC-1	ATTTGGTT	CCGGGA					53
AGATCGTCAGCTGTGC-1	TGGACGAC	ACAGGA					34
AGATCGTCAGCTGTGC-1	TGGTTTTG	ATAGGA	ACCGGA	TATGGA	CATGGA		54
AGATCGTCAGCTGTGC-1	ATCACGCT	TAAGGA					11
AGATCGTCAGCTGTGC-1	TTGAGGTG	GCCGGA	GATGGA	CATGGA	ACCGGA	CCGGGA	12
AGATCGTCAGCTGTGC-1	ATTTATAT	GCCGGA	GCCGGA	TAGGGA			31
AGATCGTCAGCTGTGC-1	TAGATTTT	CCGGGA	GCCGGA				6
AGATCGTCAGCTGTGC-1	GCAGGGTG	GATGGA	TATGGA				7
AGATCGTCAGCTGTGC-1	ATGGTAAG	ACGGGA	GCTGGA				2
TGATTTCCATACTGTG-1	TTCACGTA	GCCGGA	GATGGA				16
TGATTTCCATACTGTG-1	TAGATTTT	CATGGA	CATGGA	CCGGGA	ACGGGA	TCGGGA	3
TGATTTCCATACTGTG-1	TGGTTTTG	GCTGGA					16
TGATTTCCATACTGTG-1	TTTCGTGA	CCGGGA	GATGGA	CATGGA			11
TGATTTCCATACTGTG-1	ATTTGGTT	ACGGGA	CCGGGA	ACAGGA	GCCGGA		19
TGATTTCCATACTGTG-1	TGCGATTT	TATGGA	CATGGA				14
TGATTTCCATACTGTG-1	ATGGTAAG	GCCGGA					13
TGATTTCCATACTGTG-1	TGGACGAC	CATGGA	ATAGGA	CATGGA			16
TGATTTCCATACTGTG-1	GCAGGGTG	GATGGA	CCGGGA	ACGGGA	ACGGGA	GCCGGA	3
TGATTTCCATACTGTG-1	GTAAAGAT	GCCGGA	ACGGGA	ATAGGA	TCGGGA		15
TGATTTCCATACTGTG-1	ATTAGTCA	TGTGGA	CCGGGA	CTAGGA	TCGGGA		4
TGATTTCCATACTGTG-1	ACCTCGTG	GCCGGA					2
TGATTTCCATACTGTG-1	TTGAGGTG	ACGGGA	GCCGGA	CCGGGA	GCCGGA		5
TGATTTCCATACTGTG-1	ATTTATAT	GATGGA	CATGGA	GATGGA	CATGGA	ACGGGA	3
GAATCGTAGATTAGTG-1	ATTTGGTT	CCGGGA	ATAGGA	CATGGA			12
GAATCGTAGATTAGTG-1	TTTCGTGA	CATGGA					8
GAATCGTAGATTAGTG-1	TAGATTTT	TATGGA	ACAGGA	CCGGGA	ACGGGA		8
GAATCGTAGATTAGTG-1	ATTTATAT	ACGGGA					16
GAATCGTAGATTAGTG-1	GTAAAGAT	GCCGGA	GCTGGA				11
GAATCGTAGATTAGTG-1	ATGGTAAG	CCGGGA	GATGGA				5
GAATCGTAGATTAGTG-1	GCAGGGTG	GCCGGA	GATGGA				13
GAATCGTAGATTAGTG-1	ACCTCGTG	ATAGGA	ACGGGA	TCGGGA	CTAGGA		10
GAATCGTAGATTAGTG-1	TGGTTTTG	GATGGA	ATAGGA	CATGGA	TGTGGA		10
GAATCGTAGATTAGTG-1	ATTAGTCA	GATGGA	CATGGA	GCCGGA	CATGGA		2
GAATCGTAGATTAGTG-1	TTGAGGTG	CCGGGA	GCCGGA				13
GAATCGTAGATTAGTG-1	TTAGATTG	GCCGGA	GCCGGA	GCTGGA	TCGGGA	ACGGGA	8
GAATCGTAGATTAGTG-1	TGGACGAC	CCGGGA	ATAGGA	GCCGGA	GATGGA		12
GAATCGTAGATTAGTG-1	TTCACGTA	GCTGGA	CCGGGA				12
GAATCGTAGATTAGTG-1	TGCGATTT	CATGGA	ATAGGA	CCGGGA	GATGGA		5
AACCATGCATGTCAGT-1	TTTCGTGA	ATAGGA	ACAGGA	TCGGGA	CATGGA		8
AACCATGCATGTCAGT-1	ATTTATAT	ATAGGA					13
AACCATGCATGTCAGT-1	ACCTCGTG	ATAGGA	ATAGGA	GATGGA			10
AACCATGCATGTCAGT-1	TGCGATTT	CATGGA	CATGGA	GCCGGA	GCTGGA		12
AACCATGCATGTCAGT-1	TGGACGAC	TCGGGA	GCCGGA	TATGGA	ATAGGA		11
AACCATGCATGTCAGT-1	TGGTTTTG	CTAGGA	ATAGGA	CATGGA	CATGGA		6
AACCATGCATGTCAGT-1	TTCACGTA	CCGGGA	CCGGGA				10
AACCATGCATGTCAGT-1	ATGGTAAG						6
AACCATGCATGTCAGT-1	ATTTGGTT	CCGGGA	CATGGA	CCGGGA			10
AACCATGCATGTCAGT-1	GCAGGGTG	ATAGGA	TATGGA	ACGGGA			7
AACCATGCATGTCAGT-1	TAGATTTT	TATGGA	TATGGA	AGAGGA	GCTGGA	GATGGA	2
AGGGCTCTCTCAATCT-1	GCAGGGTG	GATGGA	GCCGGA	CATGGA			34
AGGGCTCTCTCAATCT-1	TGGACGAC	ACGGGA	CCGGGA				38
AGGGCTCTCTCAATCT-1	TGGTTTTG	GATGGA	GCCGGA	GATGGA	CCGGGA		29
AGGGCTCTCTCAATCT-1	TTCACGTA	CCGGGA	CCGGGA				26
AGGGCTCTCTCAATCT-1	TGCGATTT	CCGGGA	TATGGA	GCCGGA	GCCGGA		14
AGGGCTCTCTCAATCT-1	ACCTCGTG	GCCGGA	TCGGGA	TCGGGA	CCGGGA		16
AGGGCTCTCTCAATCT-1	ATTTATAT	CCGGGA	ACGGGA				18
AGGGCTCTCTCAATCT-1	TTAGATTG	GCCGGA	GCCGGA	GCTGGA	CATGGA	ATAGGA	14
AGGGCTCTCTCAATCT-1	TAGATTTT	TATGGA	GCCGGA	GCCGGA			16
AGGGCTCTCTCAATCT-1	ATTAGTCA	ATAGGA	TCGGGA	CCGGGA	CCGGGA		10
AGGGCTCTCTCAATCT-1	ATTTGGTT	CATGGA	CCGGGA	CATGGA			33
AGGGCTCTCTCAATCT-1	TTGAGGTG	CCGGGA	TCGGGA	GCTGGA			10
AGGGCTCTCTCAATCT-1	ATGGTAAG	ACGGGA	GATGGA	CATGGA			19
AGGGCTCTCTCAATCT-1	TTTCGTGA	CCGGGA	CATGGA	CCGGGA	CATGGA		13
AGGGCTCTCTCAATCT-1	GTAAAGAT	GCCGGA	GCCGGA	ATAGGA	CATGGA	GCTGGA	5
CGGAACCCAGGACTAG-1	TTGAGGTG	CCGGGA	TCGGGA	GCTGGA	CATGGA		14
CGGAACCCAGGACTAG-1	TTCACGTA	CATGGA	CATGGA				18
CGGAACCCAGGACTAG-1	TGGACGAC	GATGGA	ACGGGA	CATGGA	ACGGGA		22
CGGAACCCAGGACTAG-1	TAGATTTT	GCCGGA	CATGGA	ATAGGA			22
CGGAACCCAGGACTAG-1	TGCGATTT	TAAGGA	GCCGGA	CATGGA			30
CGGAACCCAGGACTAG-1	GCAGGGTG	GATGGA	CCGGGA	CATGGA	ACAGGA	ACAGGA	13
CGGAACCCAGGACTAG-1	ATTAGTCA	ATAGGA	TCGGGA	GCCGGA	ACAGGA		23
CGGAACCCAGGACTAG-1	GTAAAGAT	GCCGGA	GCCGGA	CATGGA			17
CGGAACCCAGGACTAG-1	ATTTATAT	GCCGGA	ACAGGA	CCGGGA	CATGGA		14
CGGAACCCAGGACTAG-1	TTTCGTGA	CCGGGA	CATGGA	ATAGGA	TGTGGA		15
CGGAACCCAGGACTAG-1	ACCTCGTG	ATAGGA	GCTGGA	CTAGGA	CCGGGA		20
CGGAACCCAGGACTAG-1	ATGGTAAG	GCTGGA	CTAGGA	CATGGA	CCGGGA		14
CGGAACCCAGGACTAG-1	TTAGATTG	GCCGGA	GCCGGA	GCTGGA	CATGGA	GCCGGA	4
CGGAACCCAGGACTAG-1	ATTTGGTT	CATGGA	ACAGGA	GCCGGA	CATGGA	TGTGGA	4
CGGAACCCAGGACTAG-1	TGGTTTTG	CCGGGA	ACGGGA	TATGGA			21
ATCCCTGGTCTCTCCA-1	ATTTATAT	GCTGGA	CATGGA	CATGGA			30
ATCCCTGGTCTCTCCA-1	TGGACGAC	GCTGGA	ACAGGA				33
ATCCCTGGTCTCTCCA-1	ATTTGGTT	ACGGGA					41
ATCCCTGGTCTCTCCA-1	GCAGGGTG	GATGGA					24
ATCCCTGGTCTCTCCA-1	TGCGATTT	ATAGGA	ACGGGA	CCGGGA	CATGGA		15
ATCCCTGGTCTCTCCA-1	TTTCGTGA	GATGGA	GCTGGA	CTAGGA	GCCGGA		15
ATCCCTGGTCTCTCCA-1	TTCACGTA	GCCGGA	GATGGA				36
ATCCCTGGTCTCTCCA-1	TTAGATTG	GATGGA	GATGGA				25
ATCCCTGGTCTCTCCA-1	ATTAGTCA	TCGGGA	CTAGGA	CCGGGA			22
ATCCCTGGTCTCTCCA-1	TGGTTTTG	CATGGA					14
ATCCCTGGTCTCTCCA-1	TAGATTTT	ACAGGA					22
ATCCCTGGTCTCTCCA-1	ATGGTAAG	GCCGGA	GCCGGA	GCCGGA	ATAGGA		17
ATCCCTGGTCTCTCCA-1	ACCTCGTG	GATGGA	CCGGGA	CCGGGA			19
ATCCCTGGTCTCTCCA-1	GTAAAGAT	GCCGGA	TGTGGA	TATGGA			16
ATCCCTGGTCTCTCCA-1	TTGAGGTG	CATGGA	CCGGGA	ATAGGA	CCGGGA		11
CACACAAAGCGTATAA-1	TGGTTTTG	ATAGGA	TATGGA				11
CACACAAAGCGTATAA-1	TTGTTTAC	GATGGA	GCCGGA	TAGGGA	ACAGGA		16
CACACAAAGCGTATAA-1	TTGAGGTG	GCCGGA	ACAGGA	CCGGGA			7
CACACAAAGCGTATAA-1	TGCGATTT	TCGGGA	CCGGGA	CCGGGA	ACAGGA		7
CACACAAAGCGTATAA-1	TGGACGAC	TATGGA	GATGGA	TAGGGA			17
CACACAAAGCGTATAA-1	ATCACGCT	TAGGGA	CCGGGA				13
CACACAAAGCGTATAA-1	TTCACGTA	TAGGGA	CCGGGA				18
CACACAAAGCGTATAA-1	ATGGTAAG	CCGGGA	TAGGGA	ATAGGA	GATGGA		7
CACACAAAGCGTATAA-1	TTTCGTGA	TAGGGA	GCCGGA	CATGGA	ACAGGA		12
CACACAAAGCGTATAA-1	ATTTATAT	ACGGGA	GCCGGA	ATAGGA	CAGGGA	GCCGGA	2
CTTCTAACACGTGAGA-1	TTGAGGTG	CATGGA	ATAGGA	TGTGGA	ATAGGA		7
CTTCTAACACGTGAGA-1	GCAGGGTG	GATGGA	CCGGGA				2
CTTCTAACACGTGAGA-1	ATTAGTCA	TGTGGA					5
CTTCTAACACGTGAGA-1	TGGACGAC	ACGGGA	GCCGGA				7
CTTCTAACACGTGAGA-1	ATGGTAAG	CCGGGA	CATGGA	ATAGGA			6
CTTCTAACACGTGAGA-1	TTCACGTA	ATAGGA	CATGGA				10
CTTCTAACACGTGAGA-1	TGGTTTTG	CCGGGA	CATGGA	ATAGGA	TGTGGA		6
CTTCTAACACGTGAGA-1	ATTTGGTT	CCGGGA	ACGGGA	ATAGGA			14
CTTCTAACACGTGAGA-1	TTTCGTGA	CCGGGA	TATGGA	TCGGGA	CATGGA		5
CTTCTAACACGTGAGA-1	TAGATTTT	GATGGA	CATGGA	TATGGA			15
CTTCTAACACGTGAGA-1	TGCGATTT	GCCGGA	ACGGGA	ACAGGA	GATGGA		3
CTTCTAACACGTGAGA-1	GTAAAGAT	GCCGGA	CATGGA	ACAGGA	GAGGGA	TAGGGA	2
AGCGTATTCATCTGTT-1	GTAAAGAT	GATGGA					12
AGCGTATTCATCTGTT-1	TTTCGTGA	ATAGGA	CCGGGA	GATGGA	CCGGGA		7
AGCGTATTCATCTGTT-1	TGGTTTTG	CTAGGA	ATAGGA	CCGGGA	CATGGA		14
AGCGTATTCATCTGTT-1	TGGACGAC	GATGGA	ATAGGA	TATGGA			9
AGCGTATTCATCTGTT-1	ATGGTAAG	ATAGGA	GATGGA	GCCGGA			8
AGCGTATTCATCTGTT-1	TTGAGGTG	ACAGGA	TATGGA				6
AGCGTATTCATCTGTT-1	ATCACGCT	CATGGA	TCGGGA	TCGGGA	GCCGGA	TAGGGA	5
AGCGTATTCATCTGTT-1	ATTTATAT	ACAGGA	CATGGA	GCCGGA	TCGGGA	CCGGGA	3
AGCGTATTCATCTGTT-1	TGCGATTT	TCGGGA	CTAGGA	CCGGGA			2
AGCGTATTCATCTGTT-1	TTCACGTA	CTAGGA	ATAGGA				14
AGCGTATTCATCTGTT-1	ATTTGGTT	ACCGGA	CCGGGA	ATAGGA	CATGGA	TATGGA	6
GCTGAATTCTCTGAGA-1	TTAGATTG	GCCGGA	GATGGA				15
GCTGAATTCTCTGAGA-1	TGGTTTTG	CATGGA	CATGGA	GCCGGA	CAGGGA		3
GCTGAATTCTCTGAGA-1	TGCGATTT	ACAGGA	TAAGGA	ATAGGA	CATGGA		10
GCTGAATTCTCTGAGA-1	TTTCGTGA	CCGGGA	CATGGA	ATAGGA	TGTGGA		7
GCTGAATTCTCTGAGA-1	TTGAGGTG	CCGGGA	GATGGA	GCCGGA	ACGGGA		10
GCTGAATTCTCTGAGA-1	ATGGTAAG	GCTGGA	GATGGA	GCCGGA	GCCGGA		12
GCTGAATTCTCTGAGA-1	TTCACGTA	CTAGGA	TGTGGA				6
GCTGAATTCTCTGAGA-1	TGGACGAC	GATGGA	CTAGGA	CATGGA			11
GCTGAATTCTCTGAGA-1	ATTTGGTT	CATGGA	CCGGGA	CATGGA	GATGGA		5
GCTGAATTCTCTGAGA-1	ACCTCGTG	ATAGGA	GCTGGA	GATGGA	GCCGGA		8
GCTGAATTCTCTGAGA-1	GTAAAGAT	GCCGGA	GCCGGA				8
GCTGAATTCTCTGAGA-1	GCAGGGTG	GATGGA	CCGGGA	CATGGA	CAGGGA	ACGGGA	3
GCTGAATTCTCTGAGA-1	TAGATTTT	GCCGGA	GATGGA	ACGGGA			4
GGAGATGAGCAGCAGT-1	TTTCGTGA	CCGGGA	CATGGA	ATAGGA	GATGGA		12
GGAGATGAGCAGCAGT-1	ATTAGTCA	ATAGGA	CATGGA				15
GGAGATGAGCAGCAGT-1	GCAGGGTG	GATGGA	ATAGGA	CCGGGA			29
GGAGATGAGCAGCAGT-1	TGCGATTT	ACGGGA	TCGGGA				21
GGAGATGAGCAGCAGT-1	TGGACGAC						11
GGAGATGAGCAGCAGT-1	TTGAGGTG	CCGGGA	TATGGA	TGTGGA			12
GGAGATGAGCAGCAGT-1	TAGATTTT	CCGGGA	ATAGGA	TGTGGA			14
GGAGATGAGCAGCAGT-1	TTCACGTA	GCTGGA	CATGGA				23
GGAGATGAGCAGCAGT-1	ACCTCGTG	ATAGGA	ACAGGA	CCGGGA	CCGGGA		18
GGAGATGAGCAGCAGT-1	ATTTATAT						8
GGAGATGAGCAGCAGT-1	TTAGATTG	GATGGA	CCGGGA	CCGGGA			3
GGAGATGAGCAGCAGT-1	ATTTGGTT	CATGGA	ATAGGA	CCGGGA	ATAGGA		15
GGAGATGAGCAGCAGT-1	ATGGTAAG	ATAGGA	CATGGA	ACAGGA	ATAGGA		5
GGAGATGAGCAGCAGT-1	TGGTTTTG	CCGGGA	CATGGA	CATGGA	ACAGGA		5
GGAGATGAGCAGCAGT-1	GTAAAGAT	GCCGGA	GCTGGA	CCGGGA	GATGGA	ATAGGA	3
CAAGACTGTAGTCACT-1	ATTTATAT	ATAGGA	TGTGGA	TATGGA			25
CAAGACTGTAGTCACT-1	GCAGGGTG	GATGGA	TATGGA	GCCGGA	ACGGGA	GCCGGA	5
CAAGACTGTAGTCACT-1	TTGAGGTG	CATGGA	ACAGGA	TGTGGA	CATGGA		16
CAAGACTGTAGTCACT-1	TGCGATTT	CATGGA	ATAGGA				33
CAAGACTGTAGTCACT-1	TGGACGAC	CATGGA	GCCGGA	CTAGGA	GATGGA		18
CAAGACTGTAGTCACT-1	TTCACGTA	CTAGGA	ACAGGA				23
CAAGACTGTAGTCACT-1	ATTTGGTT						36
CAAGACTGTAGTCACT-1	TGGTTTTG	CCGGGA	GCCGGA	ACAGGA	ATAGGA		17
CAAGACTGTAGTCACT-1	TTAGATTG	GCCGGA					22
CAAGACTGTAGTCACT-1	ATTAGTCA	TCGGGA					16
CAAGACTGTAGTCACT-1	TAGATTTT	TATGGA	CCGGGA	GCTGGA	ACAGGA	GCCGGA	7
CAAGACTGTAGTCACT-1	ATGGTAAG	CATGGA	CATGGA	CATGGA			2
CAAGACTGTAGTCACT-1	GTAAAGAT	GCCGGA	ACAGGA	GATGGA	GATGGA		11
CAAGACTGTAGTCACT-1	TTTCGTGA	CCGGGA	ACGGGA	CATGGA	CCGGGA		6
CATTGCCAGTTGAAAC-1	ATTAGTCA	CCGGGA	TCGGGA	CATGGA			18
CATTGCCAGTTGAAAC-1	TGGTTTTG	CCGGGA	TGTGGA	CATGGA			11
CATTGCCAGTTGAAAC-1	TAGATTTT	CATGGA	GCCGGA	GCTGGA			20
CATTGCCAGTTGAAAC-1	ATGGTAAG	GCCGGA	ATAGGA	ACAGGA	ACGGGA		5
CATTGCCAGTTGAAAC-1	ACCTCGTG	ATAGGA	TATGGA	CCGGGA	ACAGGA		27
CATTGCCAGTTGAAAC-1	ATTTGGTT	ACGGGA	TGTGGA	CATGGA			15
CATTGCCAGTTGAAAC-1	TTCACGTA	GCTGGA	GCCGGA				27
CATTGCCAGTTGAAAC-1	TGGACGAC	CATGGA	CTAGGA	CATGGA	ACAGGA		16
CATTGCCAGTTGAAAC-1	TGCGATTT	GCCGGA	CCGGGA	CCGGGA			8
CATTGCCAGTTGAAAC-1	GCAGGGTG	GATGGA	CATGGA	GATGGA	CATGGA		19
CATTGCCAGTTGAAAC-1	TTGAGGTG	CATGGA	GCCGGA	TGTGGA	GCTGGA		14
CATTGCCAGTTGAAAC-1	GTAAAGAT	GCCGGA	GATGGA	TCGGGA	ACAGGA	CCGGGA	2
CATTGCCAGTTGAAAC-1	TTTCGTGA	CCGGGA	CATGGA				13
CATTGCCAGTTGAAAC-1	TTAGATTG	GATGGA	CTAGGA	ACGGGA	TAGGGA	GCGGGA	2
CTCTCGACATCCAACA-1	TTTCGTGA	GATGGA					34
CTCTCGACATCCAACA-1	GCAGGGTG	TATGGA	CATGGA	CATGGA	CCGGGA		17
CTCTCGACATCCAACA-1	TGGACGAC	TCGGGA	ATAGGA	CATGGA	GCTGGA		23
CTCTCGACATCCAACA-1	ATTTATAT	ACAGGA	ACAGGA	GATGGA	GCCGGA		6
CTCTCGACATCCAACA-1	TTCACGTA	ACAGGA	ACAGGA				23
CTCTCGACATCCAACA-1	TGGTTTTG	CTAGGA	TATGGA	GCTGGA	ATAGGA		24
CTCTCGACATCCAACA-1	TAGATTTT	TATGGA	GCCGGA	CCGGGA			18
CTCTCGACATCCAACA-1	ATTTGGTT	CATGGA	CTAGGA	CCGGGA	GAGGGA	CCGGGA	2
CTCTCGACATCCAACA-1	GTAAAGAT	GCCGGA	CCGGGA	ATAGGA			9
CTCTCGACATCCAACA-1	TTGAGGTG	CCGGGA	ACAGGA	CCGGGA			8
CTCTCGACATCCAACA-1	ACCTCGTG	GATGGA	ATAGGA				14
CTCTCGACATCCAACA-1	TTAGATTG	GCCGGA	GATGGA	CCGGGA	GATGGA	ACGGGA	2
CTCTCGACATCCAACA-1	ATGGTAAG	CATGGA	CATGGA	ACGGGA	GCCGGA		8
ATTATCCTCGCAGTGC-1	TGGACGAC	CCGGGA	GCCGGA	ATAGGA			13
ATTATCCTCGCAGTGC-1	ATTTATAT	GATGGA	GCTGGA	ACGGGA	ATAGGA		12
ATTATCCTCGCAGTGC-1	TTGTTTAC	CTAGGA	CATGGA	TATGGA	TATGGA		15
ATTATCCTCGCAGTGC-1	TTTCGTGA	GATGGA					15
ATTATCCTCGCAGTGC-1	TAGATTTT	ACAGGA					23
ATTATCCTCGCAGTGC-1	TTCACGTA	GCTGGA	CCGGGA				17
ATTATCCTCGCAGTGC-1	TGCGATTT	GCCGGA	GCCGGA	GCTGGA	CATGGA		20
ATTATCCTCGCAGTGC-1	GTAAAGAT	GCCGGA					6
ATTATCCTCGCAGTGC-1	TTGAGGTG						17
ATTATCCTCGCAGTGC-1	ATTTGGTT	GCCGGA					26
ATTATCCTCGCAGTGC-1	ATGGTAAG	ACGGGA					7
ATTATCCTCGCAGTGC-1	TGGTTTTG	GATGGA	ATAGGA	CATGGA	TATGGA		16
ATTATCCTCGCAGTGC-1	ATCACGCT						13
ATTATCCTCGCAGTGC-1	GCAGGGTG	GATGGA	ATAGGA	GCCGGA	GCCGGA	TCGGGA	14
ATTATCCTCGCAGTGC-1	ATTAGTCA	ATAGGA	ACGGGA	GCCGGA			13
ATTATCCTCGCAGTGC-1	TTAGATTG	TGTGGA	GCTGGA	ATAGGA			16
CAGCAGCAGGTAGCAC-1	TGGACGAC	ACGGGA	GATGGA	TATGGA	CCGGGA		6
CAGCAGCAGGTAGCAC-1	TGCGATTT	GCCGGA	ATAGGA	CATGGA	TATGGA		5
CAGCAGCAGGTAGCAC-1	TGGTTTTG	GATGGA	TATGGA	CTAGGA	ACGGGA		10
CAGCAGCAGGTAGCAC-1	ATTTATAT	ATAGGA	CATGGA	ATAGGA	ACAGGA		10
CAGCAGCAGGTAGCAC-1	TAGATTTT	GCCGGA	ACAGGA	CATGGA	TGTGGA		11
CAGCAGCAGGTAGCAC-1	GTAAAGAT	GCCGGA	CCGGGA				17
CAGCAGCAGGTAGCAC-1	ATTTGGTT	CATGGA	GCCGGA	ATAGGA	TATGGA		5
CAGCAGCAGGTAGCAC-1	TTCACGTA	TGTGGA	GATGGA				9
CAGCAGCAGGTAGCAC-1	GCAGGGTG	GATGGA	GCCGGA	GATGGA	CATGGA	ACAGGA	3
CAGCAGCAGGTAGCAC-1	TTTCGTGA	CCGGGA	CATGGA	CCGGGA	CATGGA		6
CAGCAGCAGGTAGCAC-1	ACCTCGTG	GCTGGA	CATGGA	GCCGGA	CCGGGA		7
CAGCAGCAGGTAGCAC-1	TTAGATTG	GCCGGA	GATGGA	AGAGGA	ACGGGA	GCTGGA	4
CAGCAGCAGGTAGCAC-1	ATTAGTCA	CATGGA	TCGGGA	GATGGA	CCGGGA	GCCGGA	2
GTTGAACAGCCTCAGC-1	TGGTTTTG	GATGGA	ATAGGA	CATGGA	ACGGGA		11
GTTGAACAGCCTCAGC-1	TTCACGTA	GCTGGA	CCGGGA				21
GTTGAACAGCCTCAGC-1	GCAGGGTG	GATGGA	ATAGGA	GCCGGA	GCCGGA	CCGGGA	9
GTTGAACAGCCTCAGC-1	TTGAGGTG	CCGGGA	ACGGGA	ATAGGA			11
GTTGAACAGCCTCAGC-1	TGCGATTT	ATAGGA					21
GTTGAACAGCCTCAGC-1	TGGACGAC	CCGGGA	ACGGGA	TAAGGA			19
GTTGAACAGCCTCAGC-1	ATTTATAT	CCGGGA	TCGGGA	GCCGGA			11
GTTGAACAGCCTCAGC-1	ATTTGGTT	CATGGA	ATAGGA	ATAGGA			19
GTTGAACAGCCTCAGC-1	TAGATTTT	GCCGGA	GCCGGA	GATGGA			12
GTTGAACAGCCTCAGC-1	TTTCGTGA	CCGGGA	CATGGA	TATGGA	ATAGGA		8
GTTGAACAGCCTCAGC-1	ATGGTAAG	ACGGGA	CATGGA	GATGGA	GATGGA		5
GTTGAACAGCCTCAGC-1	GTAAAGAT	GCCGGA	CATGGA	CCGGGA	TATGGA	ATAGGA	3
GTTGAACAGCCTCAGC-1	ATTAGTCA	GATGGA	ACAGGA	CATGGA	CTAGGA	GCCGGA	5
GTTGAACAGCCTCAGC-1	ACCTCGTG	ATAGGA	CCGGGA	CCGGGA	GCTGGA	TGTGGA	3
GTTGAACAGCCTCAGC-1	TTAGATTG	GCCGGA	GCTGGA	GCTGGA	GCTGGA	GCGGGA	2
ATTACCTCAGAACCGA-1	TGCGATTT	CATGGA	ATAGGA				10
ATTACCTCAGAACCGA-1	TTTCGTGA	CCGGGA	CATGGA	CCGGGA	CATGGA		7
ATTACCTCAGAACCGA-1	ATTTGGTT	CATGGA	CATGGA	CCGGGA	CTAGGA		4
ATTACCTCAGAACCGA-1	TGGTTTTG	GATGGA	ATAGGA	ACAGGA			19
ATTACCTCAGAACCGA-1	ATTTATAT	ATAGGA	ACGGGA	CATGGA	TCGGGA		6
ATTACCTCAGAACCGA-1	TTCACGTA	ATAGGA	TATGGA				6
ATTACCTCAGAACCGA-1	TTAGATTG	GCCGGA	GATGGA	CATGGA	CATGGA		11
ATTACCTCAGAACCGA-1	ATGGTAAG	ATAGGA	ATAGGA	GCCGGA	GATGGA	GAGGGA	2
ATTACCTCAGAACCGA-1	GTAAAGAT	GCCGGA	CCGGGA	CATGGA			8
ATTACCTCAGAACCGA-1	GCAGGGTG	GATGGA	GCCGGA	ACAGGA	CCGGGA	TCGGGA	5
ATTACCTCAGAACCGA-1	TGGACGAC	ACGGGA	ACGGGA	ACAGGA	ATAGGA		4
ATTACCTCAGAACCGA-1	ACCTCGTG	ATAGGA	GATGGA	TATGGA	GCCGGA		4
CTCCTTTCAGGCGATA-1	TGCGATTT						24
CTCCTTTCAGGCGATA-1	TTAGATTG	GCCGGA	CCGGGA	ATAGGA	ATAGGA	TGTGGA	5
CTCCTTTCAGGCGATA-1	TGGACGAC						18
CTCCTTTCAGGCGATA-1	TGGTTTTG						11
CTCCTTTCAGGCGATA-1	ATTAGTCA	ACGGGA					16
CTCCTTTCAGGCGATA-1	ATTTATAT	GCCGGA	CATGGA	CCGGGA	ACGGGA		4
CTCCTTTCAGGCGATA-1	ACCTCGTG	ATAGGA	CCGGGA	TCGGGA	CATGGA		10
CTCCTTTCAGGCGATA-1	GTAAAGAT	GCCGGA	CATGGA				11
CTCCTTTCAGGCGATA-1	ATGGTAAG	GCCGGA	GCCGGA	GATGGA	CCGGGA		9
CTCCTTTCAGGCGATA-1	TTTCGTGA	CCGGGA	CATGGA	ATAGGA	CTAGGA		9
CTCCTTTCAGGCGATA-1	TTCACGTA	ACGGGA	CATGGA				18
CTCCTTTCAGGCGATA-1	TAGATTTT	ATAGGA	ATAGGA	CTAGGA			7
CTCCTTTCAGGCGATA-1	GCAGGGTG	GATGGA	GCCGGA	CATGGA	AGAGGA	GCCGGA	3
CTCCTTTCAGGCGATA-1	TTGAGGTG	CCGGGA	GATGGA	ACAGGA	TCGGGA	ACGGGA	2
CGGAACCAGGTCGTGA-1	TTAGATTG	GCCGGA	CCGGGA				29
CGGAACCAGGTCGTGA-1	TTTCGTGA	CCGGGA	ATAGGA	ATAGGA	CCGGGA	GCCGGA	2
CGGAACCAGGTCGTGA-1	TTCACGTA	GCCGGA	ACGGGA				40
CGGAACCAGGTCGTGA-1	TGGACGAC	ATAGGA	GCCGGA	ACGGGA			38
CGGAACCAGGTCGTGA-1	GCAGGGTG	ATAGGA	CATGGA				52
CGGAACCAGGTCGTGA-1	TAGATTTT	ATAGGA					54
CGGAACCAGGTCGTGA-1	ATTTATAT	CCGGGA	CCGGGA				29
CGGAACCAGGTCGTGA-1	GTAAAGAT	CATGGA					63
CGGAACCAGGTCGTGA-1	TGCGATTT	ACGGGA	CATGGA	ATAGGA	ATAGGA	ACGGGA	5
CGGAACCAGGTCGTGA-1	ATTTGGTT	CCGGGA	GCCGGA	CATGGA	GATGGA		39
CGGAACCAGGTCGTGA-1	TTGAGGTG	ACGGGA	ATAGGA	CCGGGA	ATAGGA		16
TGTGGCGTCACTGTCC-1	ATTTATAT	GATGGA	CCGGGA	CATGGA	TAAGGA		5
TGTGGCGTCACTGTCC-1	TTTCGTGA	CCGGGA	TCGGGA	ATAGGA	CATGGA		5
TGTGGCGTCACTGTCC-1	ATTTGGTT	ACGGGA	ATAGGA	GCCGGA	CATGGA	CAGGGA	2
TGTGGCGTCACTGTCC-1	TGCGATTT	ATAGGA	ATAGGA	GCCGGA	CCGGGA		5
TGTGGCGTCACTGTCC-1	TGGTTTTG	ACGGGA	CTAGGA	GATGGA	GCTGGA		15
TGTGGCGTCACTGTCC-1	TTCACGTA	GCCGGA	GATGGA				4
TGTGGCGTCACTGTCC-1	TGGACGAC	GATGGA	ATAGGA	GATGGA	CATGGA		10
TGTGGCGTCACTGTCC-1	ATGGTAAG	CCGGGA	CATGGA	CCGGGA	ATAGGA		2
TGTGGCGTCACTGTCC-1	GCAGGGTG	GATGGA	CCGGGA	ATAGGA	ACGGGA		5
TGTGGCGTCACTGTCC-1	TAGATTTT	CATGGA	ACGGGA	CATGGA	CATGGA		4
TGTGGCGTCACTGTCC-1	GTAAAGAT	GCCGGA	ACGGGA	ATAGGA	GATGGA	CATGGA	2
AAGATAGCACTCGATA-1	TTTCGTGA	GCCGGA					10
AAGATAGCACTCGATA-1	TTGAGGTG	CCGGGA	GCTGGA	TATGGA	CATGGA		3
AAGATAGCACTCGATA-1	GCAGGGTG	CCGGGA	GATGGA	CCGGGA	ATAGGA		2
AAGATAGCACTCGATA-1	TGGACGAC	TCGGGA	CATGGA	TCGGGA	CCGGGA		4
AAGATAGCACTCGATA-1	TGGTTTTG	CTAGGA	ATAGGA	CATGGA	GCCGGA		5
AAGATAGCACTCGATA-1	TTCACGTA	CCGGGA	CATGGA				4
AAGATAGCACTCGATA-1	TGCGATTT	CATGGA	GCCGGA	CCGGGA	CATGGA	ACGGGA	2
AAGATAGCACTCGATA-1	ACCTCGTG	ATAGGA	ATAGGA	GCCGGA	CCGGGA		9
AAGATAGCACTCGATA-1	ATTTATAT	ATAGGA	CATGGA	CATGGA	GCTGGA		6
AAGATAGCACTCGATA-1	TAGATTTT	TATGGA	TATGGA	CCGGGA	CATGGA	GCCGGA	3
AAGATAGCACTCGATA-1	GTAAAGAT	GCCGGA	ATAGGA	ACGGGA	GCCGGA		2
AAGATAGCACTCGATA-1	TTAGATTG	GCCGGA	CCGGGA	CATGGA	CAGGGA	GAGGGA	2
CAAGCTAAGGTTCATC-1	TTGAGGTG	CATGGA	CCGGGA	GATGGA	ATAGGA		15
CAAGCTAAGGTTCATC-1	TGCGATTT	GCCGGA	ACAGGA	ATAGGA	ATAGGA		18
CAAGCTAAGGTTCATC-1	TTCACGTA	GATGGA	CATGGA				19
CAAGCTAAGGTTCATC-1	ATTTATAT						10
CAAGCTAAGGTTCATC-1	ATGGTAAG	ACGGGA					11
CAAGCTAAGGTTCATC-1	ATTAGTCA	CCGGGA					15
CAAGCTAAGGTTCATC-1	ATTTGGTT	GCCGGA	CCGGGA	TGTGGA			18
CAAGCTAAGGTTCATC-1	TTTCGTGA	CCGGGA					19
CAAGCTAAGGTTCATC-1	TGGACGAC	ACGGGA					25
CAAGCTAAGGTTCATC-1	GCAGGGTG	GATGGA	TATGGA	GCCGGA			14
CAAGCTAAGGTTCATC-1	TTAGATTG	GATGGA	CATGGA	GCCGGA	GCTGGA		2
CAAGCTAAGGTTCATC-1	TGGTTTTG	CCGGGA	CTAGGA	TCGGGA	GATGGA		9
CAAGCTAAGGTTCATC-1	TAGATTTT	CCGGGA	TGTGGA	GATGGA	TCGGGA		5
CAAGCTAAGGTTCATC-1	GTAAAGAT	GCCGGA	GATGGA				2
TTAGGGTCATGAGAAT-1	TTGAGGTG	ACGGGA	ATAGGA	GCTGGA			12
TTAGGGTCATGAGAAT-1	TGGTTTTG	GATGGA	GCCGGA	GCCGGA	CATGGA		22
TTAGGGTCATGAGAAT-1	TTAGATTG	GCCGGA	CCGGGA	CATGGA	ACGGGA		21
TTAGGGTCATGAGAAT-1	TGGACGAC	CATGGA	GATGGA				23
TTAGGGTCATGAGAAT-1	TGCGATTT	ACGGGA	CCGGGA	ACAGGA			16
TTAGGGTCATGAGAAT-1	ATTTGGTT						35
TTAGGGTCATGAGAAT-1	ATGGTAAG	ATAGGA	GATGGA				7
TTAGGGTCATGAGAAT-1	TTTCGTGA	CTAGGA					18
TTAGGGTCATGAGAAT-1	ACCTCGTG	ATAGGA	CCGGGA	GCCGGA	TGTGGA		18
TTAGGGTCATGAGAAT-1	TTCACGTA	ATAGGA	GATGGA				20
TTAGGGTCATGAGAAT-1	ATTAGTCA	GATGGA	ACGGGA	ATAGGA	GCCGGA	GCCGGA	16
TTAGGGTCATGAGAAT-1	GCAGGGTG	CATGGA	TCGGGA				12
TTAGGGTCATGAGAAT-1	ATTTATAT	ACGGGA					17
TTAGGGTCATGAGAAT-1	TAGATTTT	ACAGGA					11
TTAGGGTCATGAGAAT-1	GTAAAGAT	CATGGA	ATAGGA	GATGGA	CATGGA		9
CAGTTCCAGGGCTTCC-1	ATGGTAAG	ATAGGA	TGTGGA	CATGGA			4
CAGTTCCAGGGCTTCC-1	TGGACGAC	TCGGGA	CATGGA	TGTGGA	ATAGGA		12
CAGTTCCAGGGCTTCC-1	TTGAGGTG	ACAGGA	GATGGA				9
CAGTTCCAGGGCTTCC-1	ATTTGGTT	CATGGA	CATGGA				14
CAGTTCCAGGGCTTCC-1	TTAGATTG						17
CAGTTCCAGGGCTTCC-1	TGGTTTTG	GCCGGA	ACGGGA	CCGGGA	CATGGA		11
CAGTTCCAGGGCTTCC-1	TAGATTTT	CATGGA	ACAGGA	GATGGA	ACGGGA		10
CAGTTCCAGGGCTTCC-1	GCAGGGTG	GATGGA	CCGGGA	GCCGGA	ATAGGA	GCTGGA	5
CAGTTCCAGGGCTTCC-1	TTTCGTGA	CCGGGA					16
CAGTTCCAGGGCTTCC-1	TTCACGTA	GCCGGA	GATGGA				11
CAGTTCCAGGGCTTCC-1	ATTTATAT	GATGGA	GCTGGA	GATGGA	ATAGGA	CCGGGA	4
CAGTTCCAGGGCTTCC-1	TGCGATTT	CATGGA	GCTGGA	CCGGGA	CATGGA		2
CAGTTCCAGGGCTTCC-1	GTAAAGAT	GCCGGA	GCCGGA	TCGGGA	AGAGGA	GCCGGA	3
CAGTTCCAGGGCTTCC-1	ATTAGTCA	ATAGGA	GATGGA	ATAGGA	CCGGGA		5
AAGTCGTCAGCAGGAT-1	TTCACGTA	TGTGGA	GATGGA				21
AAGTCGTCAGCAGGAT-1	ACCTCGTG	GCTGGA	TGTGGA				16
AAGTCGTCAGCAGGAT-1	ATTTATAT	ATAGGA	CATGGA	CTAGGA	GCCGGA		11
AAGTCGTCAGCAGGAT-1	TTTCGTGA	CCGGGA	CATGGA	CCGGGA	CATGGA		6
AAGTCGTCAGCAGGAT-1	TGGACGAC	ACGGGA	GATGGA	CATGGA	CATGGA		19
AAGTCGTCAGCAGGAT-1	TGCGATTT	GCCGGA	GATGGA	GCCGGA	CATGGA	CTAGGA	4
AAGTCGTCAGCAGGAT-1	ATGGTAAG	ATAGGA	CATGGA	GCCGGA	ATAGGA		4
AAGTCGTCAGCAGGAT-1	GTAAAGAT	GCCGGA	CCGGGA	GCCGGA	ACGGGA		5
AAGTCGTCAGCAGGAT-1	TGGTTTTG	GATGGA	TATGGA	TGTGGA	CATGGA		6
AAGTCGTCAGCAGGAT-1	TTGAGGTG	CCGGGA	CCGGGA	ACGGGA	GATGGA		3
AAGTCGTCAGCAGGAT-1	ATTTGGTT	CATGGA	GCCGGA	CCGGGA	ACGGGA	CCGGGA	3
AAGTCGTCAGCAGGAT-1	GCAGGGTG	GATGGA	GCCGGA	ATAGGA	ACAGGA	CATGGA	4
AAGTCGTCAGCAGGAT-1	TAGATTTT	GCCGGA	ACAGGA	GCCGGA	TGTGGA		6
AAGTCGTCAGCAGGAT-1	TTAGATTG	GCCGGA	GATGGA	ATAGGA	ACGGGA	CATGGA	2
AAGTCGTCAGCAGGAT-1	ATTAGTCA	CATGGA	TCGGGA	GATGGA	CCGGGA		2
TAACCAGCAATGAACA-1	TGGACGAC	ATAGGA	TCGGGA	GCCGGA	GCCGGA		20
TAACCAGCAATGAACA-1	GTAAAGAT	TCGGGA					19
TAACCAGCAATGAACA-1	TTGTTTAC	CATGGA	TCGGGA	GCCGGA			35
TAACCAGCAATGAACA-1	TGGTTTTG	CCGGGA	CCGGGA				19
TAACCAGCAATGAACA-1	TTGAGGTG	ACAGGA	TCGGGA	GCCGGA	GCCGGA	TCGGGA	16
TAACCAGCAATGAACA-1	TTCACGTA	CATGGA	TCGGGA				32
TAACCAGCAATGAACA-1	TTTCGTGA	ATAGGA	TCGGGA	CATGGA	TATGGA		19
TAACCAGCAATGAACA-1	ATCACGCT	TAAGGA	ATAGGA	CCGGGA	CATGGA		10
TAACCAGCAATGAACA-1	ATTTATAT	ACGGGA	ATAGGA	TATGGA	GATGGA	CATGGA	3
TGCATGAAGCTTGTTG-1	TTCACGTA	ACGGGA	CCGGGA				23
TGCATGAAGCTTGTTG-1	TTGAGGTG	CCGGGA	GATGGA	CCGGGA			13
TGCATGAAGCTTGTTG-1	TTAGATTG	GCCGGA	CCGGGA	ATAGGA	GATGGA	CTAGGA	4
TGCATGAAGCTTGTTG-1	TAGATTTT	ATAGGA	CCGGGA				23
TGCATGAAGCTTGTTG-1	ATTTATAT	GCCGGA	CATGGA	CTAGGA			23
TGCATGAAGCTTGTTG-1	TGGTTTTG	CCGGGA	CATGGA	ACGGGA			13
TGCATGAAGCTTGTTG-1	ACCTCGTG	ATAGGA	TAAGGA	GCCGGA			16
TGCATGAAGCTTGTTG-1	ATTTGGTT	CATGGA	ATAGGA	CTAGGA	CCGGGA	ACGGGA	7
TGCATGAAGCTTGTTG-1	TTTCGTGA	CCGGGA	CATGGA	ATAGGA	ATAGGA		10
TGCATGAAGCTTGTTG-1	TGGACGAC						15
TGCATGAAGCTTGTTG-1	ATGGTAAG	GCCGGA	GCCGGA	CATGGA			9
TGCATGAAGCTTGTTG-1	TGCGATTT	CTAGGA	ATAGGA	ATAGGA	ATAGGA	GCCGGA	2
TGCATGAAGCTTGTTG-1	GTAAAGAT	GCCGGA	ATAGGA	TATGGA	GCCGGA	CATGGA	2
GGTGATTAGGTCATAA-1	ACCTCGTG	ACGGGA	GCTGGA	TATGGA	CATGGA		2
GGTGATTAGGTCATAA-1	TTTCGTGA	CCGGGA	GCTGGA	GATGGA	CTAGGA		6
GGTGATTAGGTCATAA-1	TAGATTTT	ACGGGA					11
GGTGATTAGGTCATAA-1	GCAGGGTG	GATGGA	TCGGGA				8
GGTGATTAGGTCATAA-1	TGGACGAC	GATGGA	TATGGA	CCGGGA			4
GGTGATTAGGTCATAA-1	TTAGATTG	ACAGGA	GCCGGA	GCTGGA			4
GGTGATTAGGTCATAA-1	TGGTTTTG	CATGGA					6
GGTGATTAGGTCATAA-1	ATTTGGTT	CCGGGA	GATGGA	GATGGA	GCCGGA		7
GGTGATTAGGTCATAA-1	TTCACGTA	GCCGGA	GATGGA				9
GGTGATTAGGTCATAA-1	TTGAGGTG	TCGGGA	CCGGGA	ACGGGA	ATAGGA		2
CATGCTCAGCTGTGCC-1	TAGATTTT						22
CATGCTCAGCTGTGCC-1	ATTAGTCA	TCGGGA	CCGGGA	GATGGA	ATAGGA		8
CATGCTCAGCTGTGCC-1	TGCGATTT	GCCGGA	GCCGGA	GATGGA	ATAGGA	CCGGGA	16
CATGCTCAGCTGTGCC-1	TTTCGTGA	CCGGGA	ACAGGA	CATGGA	TCGGGA		21
CATGCTCAGCTGTGCC-1	ATTTGGTT	CATGGA					28
CATGCTCAGCTGTGCC-1	TGGTTTTG	CCGGGA	TATGGA	AGAGGA	CCGGGA		8
CATGCTCAGCTGTGCC-1	TTCACGTA	ACGGGA	GCCGGA				21
CATGCTCAGCTGTGCC-1	TTAGATTG	GATGGA	CATGGA	ACGGGA	GCCGGA		20
CATGCTCAGCTGTGCC-1	TTGAGGTG	CATGGA	CCGGGA	ATAGGA	TGTGGA		6
CATGCTCAGCTGTGCC-1	ATTTATAT	CATGGA					10
CATGCTCAGCTGTGCC-1	GCAGGGTG	GATGGA	TATGGA	CATGGA	CATGGA	TCGGGA	8
CATGCTCAGCTGTGCC-1	TGGACGAC	CCGGGA	ACGGGA	CTAGGA	TGTGGA		8
CATGCTCAGCTGTGCC-1	ACCTCGTG						2
GTTGTAGTCACCTCAC-1	TGGACGAC	GATGGA					21
GTTGTAGTCACCTCAC-1	GTAAAGAT	GCCGGA	GCCGGA	CATGGA	TCGGGA		15
GTTGTAGTCACCTCAC-1	ATTTGGTT	TATGGA	GCCGGA	GATGGA	TAAGGA		16
GTTGTAGTCACCTCAC-1	ATGGTAAG	TGTGGA					13
GTTGTAGTCACCTCAC-1	ATTAGTCA	GATGGA	GCCGGA	CCGGGA			15
GTTGTAGTCACCTCAC-1	TAGATTTT	ACGGGA	ATAGGA				14
GTTGTAGTCACCTCAC-1	TGCGATTT	GCCGGA	GATGGA	CATGGA			20
GTTGTAGTCACCTCAC-1	TTGAGGTG	CATGGA	GCTGGA	CATGGA			12
GTTGTAGTCACCTCAC-1	TTCACGTA	ATAGGA	CATGGA				19
GTTGTAGTCACCTCAC-1	ATTTATAT	CATGGA	CCGGGA	ACGGGA	ACAGGA	GATGGA	2
GTTGTAGTCACCTCAC-1	TTAGATTG	GCTGGA	TCGGGA	CCGGGA			3
GTTGTAGTCACCTCAC-1	GCAGGGTG	GATGGA	TATGGA	CCGGGA	CATGGA		10
GTTGTAGTCACCTCAC-1	TTTCGTGA	CCGGGA	TATGGA	GCTGGA	CCGGGA		4
GTTGTAGTCACCTCAC-1	TGGTTTTG	CCGGGA	GATGGA	CATGGA	ATAGGA		13
GATGGAGCACTGCGTG-1	ATGGTAAG	GCTGGA	ATAGGA	CCGGGA	TAAGGA		17
GATGGAGCACTGCGTG-1	TGCGATTT	TCGGGA					17
GATGGAGCACTGCGTG-1	ACCTCGTG	ATAGGA	GCTGGA	CTAGGA	CATGGA		23
GATGGAGCACTGCGTG-1	TTAGATTG	GCCGGA	CCGGGA	CATGGA			21
GATGGAGCACTGCGTG-1	GTAAAGAT	GCCGGA	CATGGA				16
GATGGAGCACTGCGTG-1	GCAGGGTG	GATGGA	CCGGGA	GATGGA	ATAGGA		19
GATGGAGCACTGCGTG-1	TGGACGAC	CCGGGA	GATGGA	CCGGGA			20
GATGGAGCACTGCGTG-1	ATCACGCT	CATGGA	TAGGGA				21
GATGGAGCACTGCGTG-1	TGGTTTTG	ATAGGA	CCGGGA	ACAGGA			37
GATGGAGCACTGCGTG-1	TTCACGTA	GCCGGA	ATAGGA				32
GATGGAGCACTGCGTG-1	ATTTATAT	GCCGGA	GCCGGA	ACGGGA	ATAGGA	CATGGA	24
GATGGAGCACTGCGTG-1	TTTCGTGA	ACAGGA	ACAGGA	GCCGGA	GCCGGA		22
GATGGAGCACTGCGTG-1	ATTAGTCA	CCGGGA	CATGGA	CATGGA	ACAGGA	GCCGGA	5
GATGGAGCACTGCGTG-1	TTGAGGTG	CATGGA					6
GATGGAGCACTGCGTG-1	ATTTGGTT	CATGGA	GCCGGA	GCTGGA	GATGGA	GCCGGA	3
GATGGAGCACTGCGTG-1	TAGATTTT	ACGGGA	GATGGA	ACAGGA	TCGGGA	GCCGGA	3
AGGTTACGTAGCTAAA-1	ATTAGTCA	ATAGGA	GCCGGA	GATGGA			19
AGGTTACGTAGCTAAA-1	TAGATTTT	TCGGGA					16
AGGTTACGTAGCTAAA-1	GTAAAGAT	GCCGGA	TGTGGA	CTAGGA	CATGGA	ACGGGA	9
AGGTTACGTAGCTAAA-1	TGCGATTT	GCCGGA	ATAGGA	ATAGGA	CCGGGA		7
AGGTTACGTAGCTAAA-1	ATGGTAAG	ACGGGA	GATGGA				20
AGGTTACGTAGCTAAA-1	ATTTATAT						25
AGGTTACGTAGCTAAA-1	TGGACGAC	CCGGGA	GCCGGA				17
AGGTTACGTAGCTAAA-1	TGGTTTTG	CCGGGA	ATAGGA	CATGGA	ACGGGA		14
AGGTTACGTAGCTAAA-1	TTCACGTA	CCGGGA	ATAGGA				19
AGGTTACGTAGCTAAA-1	TTAGATTG	GATGGA	CATGGA				25
AGGTTACGTAGCTAAA-1	TTTCGTGA	CCGGGA	ATAGGA	CATGGA			16
AGGTTACGTAGCTAAA-1	GCAGGGTG	GATGGA	TATGGA	AGAGGA	ATAGGA	GAGGGA	3
AGGTTACGTAGCTAAA-1	TTGAGGTG	CATGGA	CCGGGA	CATGGA			14
AGGTTACGTAGCTAAA-1	ATTTGGTT	GCCGGA	CATGGA	TGTGGA	GCCGGA		5
AGTTCGAAGAAGTCTA-1	TTGAGGTG	CCGGGA	CATGGA	GCCGGA			17
AGTTCGAAGAAGTCTA-1	ATTTATAT	ATAGGA	CCGGGA	ACGGGA			22
AGTTCGAAGAAGTCTA-1	GCAGGGTG	CCGGGA	GCTGGA				25
AGTTCGAAGAAGTCTA-1	TGCGATTT	TCGGGA	ACGGGA	CATGGA	CCGGGA	GCCGGA	11
AGTTCGAAGAAGTCTA-1	ACCTCGTG	GCTGGA	GCCGGA	ATAGGA	TAAGGA		21
AGTTCGAAGAAGTCTA-1	TGGACGAC	TCGGGA	CATGGA	ATAGGA	ACAGGA		17
AGTTCGAAGAAGTCTA-1	TGGTTTTG	CTAGGA	ATAGGA	ATAGGA	GCCGGA		9
AGTTCGAAGAAGTCTA-1	ATTTGGTT	CCGGGA	GATGGA	CATGGA			43
AGTTCGAAGAAGTCTA-1	TTTCGTGA	GATGGA	GATGGA	TATGGA	ATAGGA		11
AGTTCGAAGAAGTCTA-1	TTAGATTG	GCCGGA	CATGGA	CCGGGA	TATGGA	CCGGGA	3
AGTTCGAAGAAGTCTA-1	TTCACGTA	TCGGGA	CCGGGA				16
AGTTCGAAGAAGTCTA-1	TAGATTTT	TATGGA	GCCGGA	GATGGA	CCGGGA	CATGGA	3
ACTGTCCTCGAGGCAA-1	ATTTGGTT	CATGGA	GATGGA				24
ACTGTCCTCGAGGCAA-1	ACCTCGTG	CATGGA	ACAGGA	CCGGGA			7
ACTGTCCTCGAGGCAA-1	TGGTTTTG	CCGGGA	ATAGGA	CATGGA	GCTGGA		12
ACTGTCCTCGAGGCAA-1	TTCACGTA	ACGGGA	ACGGGA				23
ACTGTCCTCGAGGCAA-1	TTGAGGTG	CCGGGA					17
ACTGTCCTCGAGGCAA-1	TGCGATTT	ATAGGA	CCGGGA	CATGGA			16
ACTGTCCTCGAGGCAA-1	ATGGTAAG	CATGGA	ACGGGA	GATGGA	TATGGA		9
ACTGTCCTCGAGGCAA-1	TAGATTTT	GATGGA	GCCGGA				21
ACTGTCCTCGAGGCAA-1	TGGACGAC	TATGGA	GCCGGA	ACAGGA	TATGGA		10
ACTGTCCTCGAGGCAA-1	TTAGATTG	GCCGGA	ACGGGA	GCCGGA			5
ACTGTCCTCGAGGCAA-1	ATTTATAT	GCCGGA	CTAGGA	GATGGA			17
ACTGTCCTCGAGGCAA-1	TTTCGTGA	CCGGGA	TCGGGA	CATGGA			9
ACTGTCCTCGAGGCAA-1	GCAGGGTG	CATGGA					10
ACTGTCCTCGAGGCAA-1	ATTAGTCA	ACGGGA	GATGGA				11
ACTGTCCTCGAGGCAA-1	GTAAAGAT	GCCGGA	GCCGGA	ACAGGA	CATGGA	CCGGGA	5
GAGCTGCGTGTGACCC-1	ATTTGGTT	CCGGGA	GATGGA	ATAGGA			14
GAGCTGCGTGTGACCC-1	TAGATTTT	TATGGA	CCGGGA	CATGGA			15
GAGCTGCGTGTGACCC-1	TTGAGGTG	ACGGGA	CCGGGA	GCCGGA	TATGGA		12
GAGCTGCGTGTGACCC-1	ACCTCGTG	GATGGA	GCTGGA				14
GAGCTGCGTGTGACCC-1	GCAGGGTG	CATGGA					16
GAGCTGCGTGTGACCC-1	TTCACGTA	CCGGGA	CATGGA				15
GAGCTGCGTGTGACCC-1	TTTCGTGA	ATAGGA	ATAGGA	ATAGGA	GCCGGA		9
GAGCTGCGTGTGACCC-1	TGGTTTTG						25
GAGCTGCGTGTGACCC-1	TGGACGAC	CCGGGA					15
GAGCTGCGTGTGACCC-1	ATGGTAAG	CTAGGA	GCTGGA	ACGGGA	CATGGA	CCGGGA	3
GAGCTGCGTGTGACCC-1	TGCGATTT	CCGGGA	GCCGGA				2
GAGCTGCGTGTGACCC-1	TTAGATTG	GCCGGA	GCTGGA	GCCGGA	CATGGA	GAGGGA	3
GAGCTGCGTGTGACCC-1	GTAAAGAT	TATGGA	GATGGA	CCGGGA	ACGGGA	ACGGGA	4
GTGCAGCAGCAGCCCT-1	TTGAGGTG	CCGGGA					38
GTGCAGCAGCAGCCCT-1	GCAGGGTG	GATGGA	GCCGGA				43
GTGCAGCAGCAGCCCT-1	ATTTGGTT	CATGGA	ATAGGA	CCGGGA	GCCGGA	CCGGGA	10
GTGCAGCAGCAGCCCT-1	ATTTATAT	GCCGGA	CATGGA	ACGGGA			23
GTGCAGCAGCAGCCCT-1	ATGGTAAG	CCGGGA	CATGGA	CCGGGA			21
GTGCAGCAGCAGCCCT-1	TGGACGAC	CATGGA	ACGGGA	ATAGGA	CATGGA		19
GTGCAGCAGCAGCCCT-1	ACCTCGTG	ATAGGA	ACAGGA	GCCGGA	CATGGA		21
GTGCAGCAGCAGCCCT-1	TAGATTTT	GCTGGA	GCCGGA	ATAGGA	GATGGA		20
GTGCAGCAGCAGCCCT-1	TTTCGTGA	CCGGGA	CATGGA	ATAGGA	GATGGA		29
GTGCAGCAGCAGCCCT-1	TGCGATTT	ACGGGA	CATGGA	TATGGA	GCCGGA	CCGGGA	9
GTGCAGCAGCAGCCCT-1	TTCACGTA	GCTGGA	CATGGA				17
GTGCAGCAGCAGCCCT-1	TTAGATTG	GCCGGA	TGTGGA	CATGGA	ACAGGA	CCGGGA	10
GTGCAGCAGCAGCCCT-1	ATTAGTCA	ATAGGA	CATGGA	ATAGGA	CATGGA	CCGGGA	4
AAGCGTTTCCCTCAAC-1	ATGGTAAG	ATAGGA	CATGGA				32
AAGCGTTTCCCTCAAC-1	TGCGATTT						63
AAGCGTTTCCCTCAAC-1	TTTCGTGA	CCGGGA	CATGGA	ATAGGA	GCCGGA		34
AAGCGTTTCCCTCAAC-1	TTAGATTG	GCCGGA	GATGGA	CATGGA			29
AAGCGTTTCCCTCAAC-1	TGGACGAC	ACAGGA	CCGGGA	GCCGGA	GCCGGA		50
AAGCGTTTCCCTCAAC-1	ATTTGGTT	ACGGGA	CCGGGA				33
AAGCGTTTCCCTCAAC-1	TGGTTTTG	CATGGA	ATAGGA	GATGGA	CATGGA		25
AAGCGTTTCCCTCAAC-1	TTCACGTA	ACAGGA	CATGGA				35
AAGCGTTTCCCTCAAC-1	ATTTATAT	GCCGGA	GATGGA	ACGGGA			38
AAGCGTTTCCCTCAAC-1	ATTAGTCA	CCGGGA	ACAGGA				14
AAGCGTTTCCCTCAAC-1	TAGATTTT	TCGGGA					23
AAGCGTTTCCCTCAAC-1	TTGAGGTG	CATGGA	GCCGGA	GCCGGA	CCGGGA		28
AAGCGTTTCCCTCAAC-1	GTAAAGAT	GCCGGA					32
AAGCGTTTCCCTCAAC-1	ACCTCGTG	ATAGGA	GCCGGA	CCGGGA	ATAGGA		30
AAGCGTTTCCCTCAAC-1	GCAGGGTG	GATGGA	TATGGA	CATGGA	TCGGGA		13
GTCCACTGTACCGGAA-1	ATTTGGTT	CATGGA	ACGGGA				17
GTCCACTGTACCGGAA-1	ATGGTAAG	ACGGGA	CATGGA				11
GTCCACTGTACCGGAA-1	TTCACGTA	GCTGGA	ATAGGA				14
GTCCACTGTACCGGAA-1	GCAGGGTG	GATGGA	ATAGGA	CCGGGA	GCCGGA	AGAGGA	6
GTCCACTGTACCGGAA-1	TGGACGAC	CCGGGA	ACGGGA	TATGGA			28
GTCCACTGTACCGGAA-1	TGGTTTTG	GATGGA	CATGGA	ACGGGA			6
GTCCACTGTACCGGAA-1	TTAGATTG	GCCGGA	TCGGGA	ATAGGA	ATAGGA		10
GTCCACTGTACCGGAA-1	TGCGATTT	GCCGGA	ACGGGA				11
GTCCACTGTACCGGAA-1	TAGATTTT	GATGGA	CATGGA	ACAGGA	GAGGGA	ACGGGA	4
GTCCACTGTACCGGAA-1	ACCTCGTG	ATAGGA	ACGGGA	ATAGGA			13
GTCCACTGTACCGGAA-1	ATTAGTCA	GATGGA	GCCGGA	GCTGGA	GATGGA		5
GTCCACTGTACCGGAA-1	TTGAGGTG	CCGGGA	TCGGGA	TATGGA			15
GTCCACTGTACCGGAA-1	TTTCGTGA	CCGGGA	CATGGA	GATGGA	CATGGA		8
GTCCACTGTACCGGAA-1	GTAAAGAT	GCCGGA	TCGGGA	GCTGGA	CCGGGA	CAGGGA	2
GACCCTTCAGAGGACT-1	ATCACGCT						15
GACCCTTCAGAGGACT-1	TTCACGTA	TAGGGA	TATGGA				7
GACCCTTCAGAGGACT-1	TGGTTTTG	CATGGA	GCCGGA				12
GACCCTTCAGAGGACT-1	TTGTTTAC	GATGGA	CATGGA	CATGGA	TATGGA		14
GACCCTTCAGAGGACT-1	TTTCGTGA	TAGGGA	GCCGGA	CCGGGA	ATAGGA		9
GACCCTTCAGAGGACT-1	ATTTGGTT	ACCGGA	CCGGGA	TATGGA			11
GACCCTTCAGAGGACT-1	TGGACGAC	TATGGA	GATGGA	GCCGGA			10
GACCCTTCAGAGGACT-1	TGCGATTT	TCGGGA	GATGGA	ATAGGA	ATAGGA	CATGGA	5
GACCCTTCAGAGGACT-1	TTGAGGTG	CATGGA					4
AGGTAGGAGGAATCGC-1	TAGATTTT	GCCGGA					19
AGGTAGGAGGAATCGC-1	ATTTGGTT						16
AGGTAGGAGGAATCGC-1	TTGAGGTG	CATGGA	CCGGGA	ATAGGA	GATGGA		6
AGGTAGGAGGAATCGC-1	TGCGATTT	GCCGGA	GCCGGA	GATGGA	CCGGGA	CATGGA	17
AGGTAGGAGGAATCGC-1	TGGACGAC	CCGGGA	CATGGA				9
AGGTAGGAGGAATCGC-1	TTCACGTA	ACGGGA					5
AGGTAGGAGGAATCGC-1	ATGGTAAG	ACGGGA	GCTGGA	GCCGGA			10
AGGTAGGAGGAATCGC-1	TTAGATTG	GATGGA					5
AGGTAGGAGGAATCGC-1	GCAGGGTG	GATGGA	TATGGA				10
AGGTAGGAGGAATCGC-1	TGGTTTTG	CCGGGA	CATGGA				9
AGGTAGGAGGAATCGC-1	ATTAGTCA	TCGGGA	ACGGGA	CCGGGA			9
AGGTAGGAGGAATCGC-1	TTTCGTGA	CCGGGA	ACAGGA	CCGGGA	CATGGA		3
AGGTAGGAGGAATCGC-1	ATTTATAT	ACGGGA	ACAGGA	ATAGGA	CCGGGA		3
AGGTAGGAGGAATCGC-1	GTAAAGAT	GCCGGA	TGTGGA	ACGGGA	GCCGGA		3
GGTAACTCAAGAAACT-1	TGCGATTT	TCGGGA	CCGGGA	CATGGA	ATAGGA		9
GGTAACTCAAGAAACT-1	ATCACGCT	CATGGA	CATGGA	TAGGGA			18
GGTAACTCAAGAAACT-1	TTGTTTAC	GATGGA	GCCGGA	GCCGGA	CCGGGA		17
GGTAACTCAAGAAACT-1	TGGACGAC	TATGGA	GATGGA	TCGGGA			15
GGTAACTCAAGAAACT-1	TTTCGTGA	TAGGGA	GCCGGA	CATGGA	GATGGA		9
GGTAACTCAAGAAACT-1	TTCACGTA	TAGGGA	GATGGA				9
GGTAACTCAAGAAACT-1	TTGAGGTG	CCGGGA	TAGGGA	TAGGGA			15
GGTAACTCAAGAAACT-1	TGGTTTTG	CATGGA					11
GGTAACTCAAGAAACT-1	ATGGTAAG	CCGGGA	TAGGGA	ATAGGA	CATGGA	ATAGGA	2
GGTAACTCAAGAAACT-1	ATTTGGTT	ACCGGA	CCGGGA	GCCGGA	GATGGA	ATAGGA	5
GGTAACTCAAGAAACT-1	ATTTATAT	ACGGGA	GCCGGA	ATAGGA	CATGGA	ATAGGA	2
ACAAAGAGTCGTACAT-1	ATTTGGTT	CATGGA					28
ACAAAGAGTCGTACAT-1	TGCGATTT	ATAGGA	CATGGA				29
ACAAAGAGTCGTACAT-1	TTGAGGTG	CATGGA	GCCGGA	TCGGGA	CATGGA		15
ACAAAGAGTCGTACAT-1	TTTCGTGA	CCGGGA	GATGGA	CCGGGA	ATAGGA		15
ACAAAGAGTCGTACAT-1	TGGACGAC	CATGGA	CTAGGA	CATGGA			30
ACAAAGAGTCGTACAT-1	GTAAAGAT	GCCGGA	GATGGA	ACAGGA	TATGGA	ATAGGA	10
ACAAAGAGTCGTACAT-1	TAGATTTT	GCCGGA	ACGGGA				15
ACAAAGAGTCGTACAT-1	TTCACGTA	GCCGGA	GATGGA				39
ACAAAGAGTCGTACAT-1	ATTTATAT	CATGGA	GCCGGA				18
ACAAAGAGTCGTACAT-1	TGGTTTTG	GCCGGA	ACGGGA				35
ACAAAGAGTCGTACAT-1	ATTAGTCA	ACGGGA	CATGGA	ACGGGA			25
ACAAAGAGTCGTACAT-1	TTAGATTG	GATGGA	CTAGGA	TGTGGA	CCGGGA		12
ACAAAGAGTCGTACAT-1	GCAGGGTG	GATGGA	ACAGGA	CCGGGA	CATGGA	GCCGGA	6
ACAAAGAGTCGTACAT-1	ACCTCGTG	ATAGGA	GCTGGA	CTAGGA	CCGGGA		18
ACAAAGAGTCGTACAT-1	ATCACGCT	GCCGGA					19
ACAAAGAGTCGTACAT-1	ATGGTAAG	CATGGA					12
ACAAAGAGTCGTACAT-1	TTGTTTAC	CATGGA	CCGGGA				18
TTGGTTTGTCAACATC-1	TTGAGGTG	ACGGGA	GATGGA				16
TTGGTTTGTCAACATC-1	ATGGTAAG	CATGGA	ATAGGA				11
TTGGTTTGTCAACATC-1	TTCACGTA	GCCGGA	GATGGA				15
TTGGTTTGTCAACATC-1	TGGTTTTG	ACAGGA					17
TTGGTTTGTCAACATC-1	ATTTGGTT	ACGGGA	ACGGGA				20
TTGGTTTGTCAACATC-1	GTAAAGAT	GCCGGA	ACGGGA	GCCGGA	GATGGA		6
TTGGTTTGTCAACATC-1	TGGACGAC	CATGGA	CCGGGA	ACGGGA			7
TTGGTTTGTCAACATC-1	TGCGATTT	CCGGGA	TCGGGA				11
TTGGTTTGTCAACATC-1	TTTCGTGA	CCGGGA	GATGGA	CCGGGA			13
TTGGTTTGTCAACATC-1	TAGATTTT	CATGGA	CATGGA	CCGGGA	ATAGGA		7
TTGGTTTGTCAACATC-1	ATTTATAT	GATGGA	CATGGA	CTAGGA			2
TTGGTTTGTCAACATC-1	ATTAGTCA						7
TCGGGCACAGCATACT-1	TTTCGTGA	CCGGGA	CATGGA	ATAGGA	CTAGGA		19
TCGGGCACAGCATACT-1	TTAGATTG	GCCGGA	GCCGGA	GATGGA			20
TCGGGCACAGCATACT-1	TTCACGTA	TATGGA	CCGGGA				31
TCGGGCACAGCATACT-1	ATTAGTCA	ATAGGA					22
TCGGGCACAGCATACT-1	ATTTATAT	GCCGGA	GCCGGA				20
TCGGGCACAGCATACT-1	GTAAAGAT	GCCGGA	CCGGGA	ATAGGA			15
TCGGGCACAGCATACT-1	TGCGATTT	CATGGA	CCGGGA	GCCGGA	ATAGGA		17
TCGGGCACAGCATACT-1	ATTTGGTT	CATGGA					27
TCGGGCACAGCATACT-1	TGGACGAC	CATGGA	GATGGA	CCGGGA	ACGGGA		14
TCGGGCACAGCATACT-1	TGGTTTTG	CTAGGA	GCCGGA	CATGGA	CTAGGA		17
TCGGGCACAGCATACT-1	ACCTCGTG	ATAGGA	GCTGGA	CTAGGA	ACGGGA		16
TCGGGCACAGCATACT-1	ATGGTAAG	GCTGGA	CCGGGA	TAAGGA	CCGGGA		5
TCGGGCACAGCATACT-1	TAGATTTT	ACGGGA	GCCGGA	GATGGA	CATGGA	CAGGGA	3
AAGGTAAGTCCGAAGA-1	GTAAAGAT	GCCGGA	ACGGGA	ATAGGA	CATGGA		15
AAGGTAAGTCCGAAGA-1	TTCACGTA	GCCGGA	GATGGA				22
AAGGTAAGTCCGAAGA-1	TGGACGAC	GATGGA	ACGGGA				30
AAGGTAAGTCCGAAGA-1	TAGATTTT	CATGGA	GCTGGA	TATGGA			11
AAGGTAAGTCCGAAGA-1	ATTAGTCA	ACGGGA					15
AAGGTAAGTCCGAAGA-1	ATTTATAT	GATGGA	CCGGGA	ACGGGA	CCGGGA		10
AAGGTAAGTCCGAAGA-1	ATTTGGTT	ACGGGA	GCCGGA	GATGGA			33
AAGGTAAGTCCGAAGA-1	TGGTTTTG	ACGGGA	ACGGGA	CATGGA	GCCGGA		14
AAGGTAAGTCCGAAGA-1	TGCGATTT	ATAGGA	CCGGGA	ATAGGA			12
AAGGTAAGTCCGAAGA-1	TTTCGTGA	CCGGGA	TCGGGA	ATAGGA	ATAGGA		12
AAGGTAAGTCCGAAGA-1	TTAGATTG	CTAGGA	CCGGGA	CATGGA	GCTGGA	ACGGGA	3
AAGGTAAGTCCGAAGA-1	GCAGGGTG	GATGGA	CCGGGA	CATGGA	CATGGA	ACGGGA	2
AAGGTAAGTCCGAAGA-1	TTGAGGTG	CATGGA	ATAGGA				3
CCCGAAGGTCCAAAGG-1	ATTTGGTT	GCCGGA	CATGGA				15
CCCGAAGGTCCAAAGG-1	TAGATTTT	GCCGGA	GCCGGA	CATGGA	CATGGA		6
CCCGAAGGTCCAAAGG-1	TGGACGAC	TCGGGA	GCCGGA	GCCGGA	CATGGA		10
CCCGAAGGTCCAAAGG-1	GCAGGGTG	GATGGA	TATGGA	GCCGGA			9
CCCGAAGGTCCAAAGG-1	TTCACGTA	CATGGA	CCGGGA				12
CCCGAAGGTCCAAAGG-1	TGCGATTT	GCCGGA					9
CCCGAAGGTCCAAAGG-1	ATTTATAT						9
CCCGAAGGTCCAAAGG-1	TGGTTTTG						11
CCCGAAGGTCCAAAGG-1	TTTCGTGA	TCGGGA					11
CCCGAAGGTCCAAAGG-1	GTAAAGAT	GCCGGA	CATGGA	ACGGGA			10
CCCGAAGGTCCAAAGG-1	ATTAGTCA	ACGGGA					6
CCCGAAGGTCCAAAGG-1	TTGAGGTG	CCGGGA	ATAGGA	ACAGGA	GCCGGA		8
CCCGAAGGTCCAAAGG-1	TTAGATTG	GCCGGA	TATGGA				6
CCCGAAGGTCCAAAGG-1	ACCTCGTG	ATAGGA	GCTGGA	CATGGA	CCGGGA		9
CCCGAAGGTCCAAAGG-1	ATGGTAAG	ACGGGA	GCCGGA	CATGGA	CCGGGA		5
CCCGAAGGTCCAAAGG-1	TTGTTTAC	CATGGA	TCGGGA	GCCGGA			2
AGAAGTATCAGTCTTT-1	ATTTGGTT	CATGGA					17
AGAAGTATCAGTCTTT-1	TTCACGTA	ATAGGA	CATGGA				11
AGAAGTATCAGTCTTT-1	TGGTTTTG	CCGGGA	CATGGA	CCGGGA	TATGGA		10
AGAAGTATCAGTCTTT-1	TGGACGAC						15
AGAAGTATCAGTCTTT-1	GCAGGGTG	GATGGA	TATGGA	ATAGGA	CATGGA		11
AGAAGTATCAGTCTTT-1	TAGATTTT	CATGGA					12
AGAAGTATCAGTCTTT-1	TGCGATTT	GCCGGA	ACAGGA				11
AGAAGTATCAGTCTTT-1	TTTCGTGA	CCGGGA	TATGGA	GCTGGA	ATAGGA		15
AGAAGTATCAGTCTTT-1	ATTAGTCA	ACGGGA	GCTGGA	ACAGGA			14
AGAAGTATCAGTCTTT-1	TTAGATTG	CATGGA	CCGGGA				2
AGAAGTATCAGTCTTT-1	TTGAGGTG	CATGGA	CCGGGA	ACAGGA			12
AGAAGTATCAGTCTTT-1	ATTTATAT	CATGGA	CCGGGA	ACGGGA			7
AGAAGTATCAGTCTTT-1	ATGGTAAG	TATGGA	CCGGGA	ACGGGA			7
AGAAGTATCAGTCTTT-1	GTAAAGAT	GCCGGA	TGTGGA	ACGGGA	CATGGA	ACGGGA	2
ATGGTTGGTCTCGGAC-1	ATCACGCT	CATGGA					30
ATGGTTGGTCTCGGAC-1	GTAAAGAT	GCCGGA	GCCGGA	CATGGA	TATGGA		30
ATGGTTGGTCTCGGAC-1	TGGACGAC	TCGGGA	CATGGA	CCGGGA			22
ATGGTTGGTCTCGGAC-1	ATTTATAT	ACGGGA	ATAGGA				30
ATGGTTGGTCTCGGAC-1	TTTCGTGA						31
ATGGTTGGTCTCGGAC-1	TTAGATTG	GCCGGA	CATGGA	ATAGGA	GATGGA		26
ATGGTTGGTCTCGGAC-1	ACCTCGTG	ACGGGA	CATGGA	CCGGGA	ACAGGA		15
ATGGTTGGTCTCGGAC-1	GCAGGGTG	TCGGGA	CCGGGA				23
ATGGTTGGTCTCGGAC-1	TTGAGGTG	GATGGA	ACCGGA				16
ATGGTTGGTCTCGGAC-1	TGGTTTTG	ACCGGA	ATAGGA	GCCGGA	GCCGGA		27
ATGGTTGGTCTCGGAC-1	TGCGATTT	ACCGGA	GCCGGA	GCCGGA	ATAGGA		31
ATGGTTGGTCTCGGAC-1	TAGATTTT	TATGGA	ACGGGA	CATGGA	TATGGA	GCCGGA	10
ATGGTTGGTCTCGGAC-1	TTCACGTA	ATAGGA	GATGGA				29
ATGGTTGGTCTCGGAC-1	TTGTTTAC	ACCGGA	ACAGGA	ACAGGA	ATAGGA		18
ATGGTTGGTCTCGGAC-1	ATTTGGTT	CCGGGA	ACGGGA	GATGGA	TATGGA	CATGGA	7
ATGGTTGGTCTCGGAC-1	ATGGTAAG	ATAGGA	ATAGGA	CTAGGA	ATAGGA	GAGGGA	2
GATTTCTTCTTTGCGC-1	ATTTATAT	CATGGA	CCGGGA	TATGGA			29
GATTTCTTCTTTGCGC-1	ATTAGTCA	CCGGGA					23
GATTTCTTCTTTGCGC-1	TGCGATTT	GCCGGA	ACAGGA	GCCGGA			26
GATTTCTTCTTTGCGC-1	ATTTGGTT						47
GATTTCTTCTTTGCGC-1	TTCACGTA	ATAGGA	CATGGA				21
GATTTCTTCTTTGCGC-1	TTGAGGTG	CATGGA	CCGGGA	ATAGGA	GCCGGA		17
GATTTCTTCTTTGCGC-1	TAGATTTT						33
GATTTCTTCTTTGCGC-1	TGGACGAC	ACAGGA					33
GATTTCTTCTTTGCGC-1	TTTCGTGA	CCGGGA	ATAGGA	CATGGA	ACAGGA		9
GATTTCTTCTTTGCGC-1	ATGGTAAG	ATAGGA					11
GATTTCTTCTTTGCGC-1	GTAAAGAT	GCCGGA					30
GATTTCTTCTTTGCGC-1	TGGTTTTG	CCGGGA	CATGGA	ACGGGA	CAGGGA		10
GATTTCTTCTTTGCGC-1	ACCTCGTG						2
GATTTCTTCTTTGCGC-1	GCAGGGTG	GATGGA	TATGGA	ACGGGA	ATAGGA		9
GGGAGATTCCTGGGTG-1	TTTCGTGA	CCGGGA	GCTGGA	ATAGGA	ACGGGA		8
GGGAGATTCCTGGGTG-1	TTGAGGTG	TCGGGA	TATGGA	CATGGA			13
GGGAGATTCCTGGGTG-1	TGCGATTT	CCGGGA	GATGGA	ACAGGA	ACGGGA	GCCGGA	3
GGGAGATTCCTGGGTG-1	TAGATTTT	GCCGGA	GCCGGA	ATAGGA	GATGGA		17
GGGAGATTCCTGGGTG-1	TTCACGTA	GCCGGA	GATGGA				21
GGGAGATTCCTGGGTG-1	TTAGATTG	ACAGGA	CATGGA	ACGGGA			16
GGGAGATTCCTGGGTG-1	ATTAGTCA	CATGGA	CCGGGA				14
GGGAGATTCCTGGGTG-1	TGGTTTTG	GCCGGA					21
GGGAGATTCCTGGGTG-1	TGGACGAC	CCGGGA	GCCGGA	ATAGGA	CCGGGA		5
GGGAGATTCCTGGGTG-1	GTAAAGAT	GCCGGA	CTAGGA				17
GGGAGATTCCTGGGTG-1	ATGGTAAG	ATAGGA	GCTGGA	ATAGGA	CATGGA		7
GGGAGATTCCTGGGTG-1	ATTTGGTT	CCGGGA	GATGGA	GATGGA	GCCGGA		10
GGGAGATTCCTGGGTG-1	GCAGGGTG	GATGGA	CCGGGA	ACGGGA	ACGGGA		7
GATGAGGAGACTTCGT-1	TGGTTTTG	CCGGGA					41
GATGAGGAGACTTCGT-1	ATTTGGTT	TATGGA	CCGGGA				42
GATGAGGAGACTTCGT-1	TAGATTTT	GATGGA	ACGGGA	GCCGGA			27
GATGAGGAGACTTCGT-1	TTCACGTA	ACGGGA	CATGGA				33
GATGAGGAGACTTCGT-1	GCAGGGTG	GATGGA	TATGGA	TCGGGA			29
GATGAGGAGACTTCGT-1	ATTTATAT	CATGGA	ACGGGA	ACGGGA			28
GATGAGGAGACTTCGT-1	GTAAAGAT	GCCGGA	GATGGA	TCGGGA	GCCGGA	GCGGGA	3
GATGAGGAGACTTCGT-1	TTGAGGTG	CATGGA	GCCGGA	CATGGA			22
GATGAGGAGACTTCGT-1	TTAGATTG	GATGGA	CTAGGA	ACGGGA	GCTGGA	CCGGGA	7
GATGAGGAGACTTCGT-1	ATTAGTCA	TCGGGA	GCCGGA	CATGGA			22
GATGAGGAGACTTCGT-1	TGGACGAC	GCCGGA					37
GATGAGGAGACTTCGT-1	TGCGATTT	GCCGGA					37
GATGAGGAGACTTCGT-1	TTTCGTGA	CCGGGA					22
GATGAGGAGACTTCGT-1	ATGGTAAG	GCCGGA	ATAGGA	CATGGA			14
TTGCGTCGTTCGGTCG-1	ATTTGGTT	CCGGGA	ACAGGA	CCGGGA			16
TTGCGTCGTTCGGTCG-1	TTCACGTA	GCCGGA	GATGGA				14
TTGCGTCGTTCGGTCG-1	TGGACGAC	CTAGGA	GCCGGA	GCCGGA			14
TTGCGTCGTTCGGTCG-1	TAGATTTT	ACGGGA					9
TTGCGTCGTTCGGTCG-1	ATGGTAAG	ACGGGA	TGTGGA				7
TTGCGTCGTTCGGTCG-1	TGCGATTT	CATGGA					25
TTGCGTCGTTCGGTCG-1	TTTCGTGA	CCGGGA					19
TTGCGTCGTTCGGTCG-1	TGGTTTTG	CCGGGA	ACGGGA	CTAGGA	TGTGGA		13
TTGCGTCGTTCGGTCG-1	TTGAGGTG	GCCGGA	ACGGGA	GCCGGA	CATGGA	TATGGA	4
TTGCGTCGTTCGGTCG-1	TTAGATTG	ACAGGA	CCGGGA				14
TTGCGTCGTTCGGTCG-1	ATTTATAT	GATGGA	ATAGGA	TATGGA	GCCGGA		13
TTGCGTCGTTCGGTCG-1	ATTAGTCA	ATAGGA	GATGGA	CATGGA	CCGGGA		4
TTGCGTCGTTCGGTCG-1	GCAGGGTG	GATGGA	TCGGGA	ACAGGA	GCCGGA	TAGGGA	4
TTGCGTCGTTCGGTCG-1	GTAAAGAT	GCCGGA	GCTGGA				15
TCCGAAAGTCAGTTTG-1	TGGTTTTG	ACGGGA	TCGGGA				19
TCCGAAAGTCAGTTTG-1	ACCTCGTG	ATAGGA	GCTGGA	CTAGGA	CATGGA		12
TCCGAAAGTCAGTTTG-1	GTAAAGAT	GCCGGA	CATGGA				12
TCCGAAAGTCAGTTTG-1	ATTAGTCA						13
TCCGAAAGTCAGTTTG-1	TGCGATTT	CATGGA	GCCGGA	CCGGGA	CCGGGA		7
TCCGAAAGTCAGTTTG-1	ATGGTAAG	GCTGGA	CCGGGA				11
TCCGAAAGTCAGTTTG-1	ATTTGGTT	CATGGA	GCTGGA	ATAGGA	ATAGGA		20
TCCGAAAGTCAGTTTG-1	TTGAGGTG	CCGGGA	ACAGGA				10
TCCGAAAGTCAGTTTG-1	ATTTATAT	GCCGGA	ACAGGA	TATGGA	ATAGGA		12
TCCGAAAGTCAGTTTG-1	TTTCGTGA	CCGGGA	CATGGA	AGAGGA	ACGGGA		6
TCCGAAAGTCAGTTTG-1	TGGACGAC						19
GAATCACTCTCCACTG-1	TTGAGGTG	CATGGA	ATAGGA	CCGGGA	GCCGGA		7
GAATCACTCTCCACTG-1	TTAGATTG	GCCGGA	ACAGGA	CATGGA	ATAGGA		11
GAATCACTCTCCACTG-1	GTAAAGAT	GCCGGA	CATGGA				21
GAATCACTCTCCACTG-1	TGCGATTT	GCTGGA	CCGGGA				12
GAATCACTCTCCACTG-1	TGGACGAC	ACGGGA	TATGGA	ACGGGA	CCGGGA		11
GAATCACTCTCCACTG-1	TAGATTTT	CATGGA	CATGGA	CCGGGA			18
GAATCACTCTCCACTG-1	ATTTATAT	ATAGGA	ATAGGA	GATGGA	ATAGGA		11
GAATCACTCTCCACTG-1	ATGGTAAG	ACGGGA					12
GAATCACTCTCCACTG-1	TTTCGTGA	CCGGGA	ATAGGA	CCGGGA	GCCGGA		5
GAATCACTCTCCACTG-1	ATTAGTCA	GCCGGA					9
GAATCACTCTCCACTG-1	GCAGGGTG	GATGGA	TATGGA	ACGGGA	ATAGGA		10
GAATCACTCTCCACTG-1	TTCACGTA	TATGGA	CCGGGA				13
GAATCACTCTCCACTG-1	ATTTGGTT	GCCGGA	CCGGGA	ATAGGA	ACAGGA	ATAGGA	18
GAATCACTCTCCACTG-1	ACCTCGTG						2
GAATCACTCTCCACTG-1	TGGTTTTG	CCGGGA	TCGGGA	CCGGGA	CATGGA		4
GAACTGTCACCCTGTT-1	TTCACGTA	ACGGGA	ATAGGA				20
GAACTGTCACCCTGTT-1	ACCTCGTG	ATAGGA	TAAGGA	TGTGGA			10
GAACTGTCACCCTGTT-1	ATTTATAT	GCCGGA	ATAGGA	ACAGGA			12
GAACTGTCACCCTGTT-1	TGGTTTTG	CCGGGA	ACAGGA	GCCGGA			16
GAACTGTCACCCTGTT-1	TTAGATTG	GCCGGA					10
GAACTGTCACCCTGTT-1	ATTAGTCA	ACGGGA	ATAGGA	ATAGGA	CATGGA	GCTGGA	5
GAACTGTCACCCTGTT-1	TGGACGAC	CTAGGA	ACAGGA	ACGGGA			15
GAACTGTCACCCTGTT-1	TTTCGTGA	CCGGGA	CATGGA	ATAGGA	CTAGGA		17
GAACTGTCACCCTGTT-1	TGCGATTT	GCTGGA	GCCGGA				18
GAACTGTCACCCTGTT-1	TAGATTTT	ATAGGA	TCGGGA	GCCGGA	AGAGGA	ACGGGA	3
GAACTGTCACCCTGTT-1	ATGGTAAG	CATGGA	CATGGA				6
GAACTGTCACCCTGTT-1	ATTTGGTT	CATGGA	ATAGGA	ATAGGA	GCCGGA	CATGGA	2
GAACTGTCACCCTGTT-1	GCAGGGTG	GATGGA	GCCGGA	ATAGGA	GCCGGA		6
GAACTGTCACCCTGTT-1	GTAAAGAT	GCCGGA	CATGGA	ACGGGA	CATGGA	GATGGA	2
GAACTGTCACCCTGTT-1	TTGAGGTG	CCGGGA	GATGGA	ATAGGA	ATAGGA	ACGGGA	3
CGAAGTTCAACAGCCC-1	TGCGATTT	CATGGA	CATGGA	CATGGA	ACAGGA		16
CGAAGTTCAACAGCCC-1	TTGAGGTG	ATAGGA	GATGGA	CTAGGA			10
CGAAGTTCAACAGCCC-1	TTCACGTA	ATAGGA	TCGGGA				17
CGAAGTTCAACAGCCC-1	TTTCGTGA	CCGGGA	CATGGA	ATAGGA	TGTGGA		20
CGAAGTTCAACAGCCC-1	ACCTCGTG	ATAGGA	GCTGGA	CCGGGA			21
CGAAGTTCAACAGCCC-1	TTAGATTG	GCCGGA	GCTGGA	CCGGGA	TCGGGA		11
CGAAGTTCAACAGCCC-1	GCAGGGTG	TATGGA	TATGGA	CATGGA			15
CGAAGTTCAACAGCCC-1	TGGTTTTG	TATGGA	CCGGGA	CCGGGA	GCCGGA		18
CGAAGTTCAACAGCCC-1	ATTTATAT	CATGGA	CATGGA	ACAGGA			6
CGAAGTTCAACAGCCC-1	ATTTGGTT	CCGGGA	CCGGGA				18
CGAAGTTCAACAGCCC-1	TAGATTTT	TATGGA					10
CGAAGTTCAACAGCCC-1	TGGACGAC	GATGGA	ATAGGA	CCGGGA	GATGGA		12
CGAAGTTCAACAGCCC-1	ATGGTAAG	GCTGGA	TATGGA	CATGGA	CATGGA		11
CGAAGTTCAACAGCCC-1	GTAAAGAT	GCCGGA	GCCGGA	CATGGA	CATGGA	GCCGGA	6
TCATTACAGTCCCTAA-1	ATTTATAT	CCGGGA					11
TCATTACAGTCCCTAA-1	TTTCGTGA	ATAGGA	ATAGGA	ACAGGA	ATAGGA		8
TCATTACAGTCCCTAA-1	TTCACGTA	ATAGGA	CATGGA				18
TCATTACAGTCCCTAA-1	TTGAGGTG	ACGGGA	ATAGGA	GCTGGA			13
TCATTACAGTCCCTAA-1	GTAAAGAT	TATGGA	GCCGGA	GCTGGA			14
TCATTACAGTCCCTAA-1	TGGTTTTG						29
TCATTACAGTCCCTAA-1	TGCGATTT	CATGGA	CCGGGA	CCGGGA	AGAGGA	ACGGGA	4
TCATTACAGTCCCTAA-1	ATTTGGTT	CCGGGA	GCCGGA	TCGGGA	ACAGGA		17
TCATTACAGTCCCTAA-1	ATGGTAAG	CTAGGA	CATGGA	CCGGGA	GCCGGA	ACGGGA	4
TCATTACAGTCCCTAA-1	TGGACGAC	CTAGGA	CCGGGA	CATGGA	ACAGGA		20
TCATTACAGTCCCTAA-1	ACCTCGTG	ATAGGA	ACAGGA	CTAGGA	TATGGA		12
TCATTACAGTCCCTAA-1	TTAGATTG	GCCGGA	GCTGGA	GCCGGA	AGAGGA	GAGGGA	3
TCATTACAGTCCCTAA-1	GCAGGGTG	CATGGA	CCGGGA	GCCGGA	TCGGGA		8
TCATTACAGTCCCTAA-1	TAGATTTT	TATGGA	ACGGGA	GCCGGA	TATGGA		11
TCCTAATCACACCTTC-1	TGGTTTTG	CCGGGA	GATGGA	TCGGGA			14
TCCTAATCACACCTTC-1	TGCGATTT	GCCGGA	CTAGGA				4
TCCTAATCACACCTTC-1	TAGATTTT	CATGGA	CATGGA				12
TCCTAATCACACCTTC-1	TTGAGGTG	CATGGA	GCCGGA	ACGGGA			6
TCCTAATCACACCTTC-1	ATGGTAAG						12
TCCTAATCACACCTTC-1	GCAGGGTG	GATGGA	TATGGA	GCCGGA			8
TCCTAATCACACCTTC-1	TTCACGTA	TCGGGA	ATAGGA				7
TCCTAATCACACCTTC-1	TTTCGTGA	CCGGGA	CATGGA				11
TCCTAATCACACCTTC-1	TGGACGAC	GCCGGA	CATGGA	GATGGA	CCGGGA		13
TCCTAATCACACCTTC-1	GTAAAGAT	GCCGGA	GCCGGA				7
TCCTAATCACACCTTC-1	ATTTATAT	CATGGA	GCCGGA	ACAGGA	ACAGGA		5
TCCTAATCACACCTTC-1	ATTAGTCA	CCGGGA	GCCGGA	GATGGA	GCTGGA		5
TCCTAATCACACCTTC-1	ATTTGGTT	ACGGGA	CTAGGA	ACAGGA	CATGGA		8
TCCTAATCACACCTTC-1	TTAGATTG	GATGGA	CTAGGA	CCGGGA	ACGGGA	CAGGGA	2
CGTTGGGGTCTTTCAT-1	ATTAGTCA	ATAGGA	ATAGGA	CCGGGA			19
CGTTGGGGTCTTTCAT-1	ATTTATAT	CCGGGA	CATGGA	ACGGGA			29
CGTTGGGGTCTTTCAT-1	TGGACGAC	TCGGGA	ACGGGA				30
CGTTGGGGTCTTTCAT-1	ATTTGGTT	ATAGGA	ATAGGA	GATGGA	ACGGGA		33
CGTTGGGGTCTTTCAT-1	TTTCGTGA	ACGGGA	GCCGGA	GATGGA	CATGGA		26
CGTTGGGGTCTTTCAT-1	GTAAAGAT	GCCGGA	GATGGA				28
CGTTGGGGTCTTTCAT-1	TTAGATTG	GATGGA					33
CGTTGGGGTCTTTCAT-1	ACCTCGTG	CATGGA	ACAGGA	CCGGGA	CCGGGA		15
CGTTGGGGTCTTTCAT-1	TGCGATTT						46
CGTTGGGGTCTTTCAT-1	TGGTTTTG	GATGGA	ATAGGA	CATGGA	ACGGGA		24
CGTTGGGGTCTTTCAT-1	TAGATTTT	TATGGA	CATGGA	GCCGGA			44
CGTTGGGGTCTTTCAT-1	GCAGGGTG	ATAGGA					20
CGTTGGGGTCTTTCAT-1	TTCACGTA	ACGGGA	ACGGGA				32
CGTTGGGGTCTTTCAT-1	ATGGTAAG	ACAGGA					18
CGTTGGGGTCTTTCAT-1	TTGAGGTG	ACAGGA					10
CGGACACGTGGTTTGT-1	GTAAAGAT	GCCGGA	TGTGGA	GCTGGA	TCGGGA		11
CGGACACGTGGTTTGT-1	TGGTTTTG	CCGGGA	CATGGA				8
CGGACACGTGGTTTGT-1	TGGACGAC	CATGGA	GCCGGA	CATGGA			16
CGGACACGTGGTTTGT-1	ATTTGGTT	ATAGGA	TCGGGA	CATGGA	ACAGGA		15
CGGACACGTGGTTTGT-1	TTCACGTA	CCGGGA	TCGGGA				12
CGGACACGTGGTTTGT-1	TTGAGGTG	CATGGA	CCGGGA	ATAGGA	GCCGGA		14
CGGACACGTGGTTTGT-1	ATTTATAT	CATGGA	GCTGGA				17
CGGACACGTGGTTTGT-1	ATTAGTCA	CCGGGA					8
CGGACACGTGGTTTGT-1	TGCGATTT	GCCGGA					18
CGGACACGTGGTTTGT-1	ATGGTAAG	ACGGGA	CCGGGA	TCGGGA	TATGGA		5
CGGACACGTGGTTTGT-1	TAGATTTT	CATGGA	TGTGGA	CCGGGA	ATAGGA		11
CGGACACGTGGTTTGT-1	GCAGGGTG	GATGGA	TATGGA	GATGGA			7
CGGACACGTGGTTTGT-1	TTTCGTGA	CCGGGA	ATAGGA	CAGGGA	CCGGGA		2
TTCCTTCCAAGAGCTG-1	TGCGATTT	GCCGGA	TGTGGA	ACGGGA	GCCGGA	CCGGGA	2
TTCCTTCCAAGAGCTG-1	TGGACGAC	CATGGA	GATGGA				32
TTCCTTCCAAGAGCTG-1	GCAGGGTG	GATGGA	TATGGA	ACGGGA	ATAGGA		25
TTCCTTCCAAGAGCTG-1	TTTCGTGA	CCGGGA	ATAGGA	GATGGA	GCCGGA		13
TTCCTTCCAAGAGCTG-1	TTCACGTA	CCGGGA	ATAGGA				21
TTCCTTCCAAGAGCTG-1	TGGTTTTG	CCGGGA	CATGGA	GCCGGA	TGTGGA		20
TTCCTTCCAAGAGCTG-1	TTAGATTG	GATGGA	TGTGGA	CCGGGA	GATGGA		14
TTCCTTCCAAGAGCTG-1	TAGATTTT	CCGGGA	CATGGA				14
TTCCTTCCAAGAGCTG-1	ATTTATAT						18
TTCCTTCCAAGAGCTG-1	TTGAGGTG	CATGGA	CCGGGA	CATGGA	CTAGGA		26
TTCCTTCCAAGAGCTG-1	GTAAAGAT	GCCGGA	TGTGGA	CCGGGA	ACGGGA	ACGGGA	5
TTCCTTCCAAGAGCTG-1	ATTAGTCA	CTAGGA	GATGGA	TCGGGA			19
TTCCTTCCAAGAGCTG-1	ATTTGGTT	ACGGGA	ATAGGA	ACGGGA	CCGGGA	CATGGA	2
CAAGACTTCGAGTCTA-1	ATTAGTCA	GATGGA					23
CAAGACTTCGAGTCTA-1	TGGACGAC	TAAGGA	CATGGA	GATGGA			32
CAAGACTTCGAGTCTA-1	ATTTATAT	GATGGA	GCCGGA	CCGGGA			20
CAAGACTTCGAGTCTA-1	TGCGATTT	CATGGA	CTAGGA	TATGGA	ACGGGA		28
CAAGACTTCGAGTCTA-1	ATTTGGTT	ATAGGA	CCGGGA				33
CAAGACTTCGAGTCTA-1	TTCACGTA	GCCGGA	GATGGA				31
CAAGACTTCGAGTCTA-1	TGGTTTTG	CCGGGA	CATGGA	ACGGGA			29
CAAGACTTCGAGTCTA-1	GCAGGGTG	GATGGA	TAAGGA	ACAGGA			31
CAAGACTTCGAGTCTA-1	TTAGATTG	GCCGGA	CTAGGA	GATGGA	GATGGA		15
CAAGACTTCGAGTCTA-1	TTGAGGTG	ACGGGA	ATAGGA	GCCGGA			20
CAAGACTTCGAGTCTA-1	TTTCGTGA	CCGGGA	GATGGA				28
CAAGACTTCGAGTCTA-1	GTAAAGAT						17
CAAGACTTCGAGTCTA-1	TAGATTTT	GATGGA	CATGGA	CCGGGA	ACGGGA	ACAGGA	8
CAAGACTTCGAGTCTA-1	ATGGTAAG	GATGGA	ACGGGA	CTAGGA	ATAGGA		9
CAAGACTTCGAGTCTA-1	ACCTCGTG	GATGGA	TCGGGA	GCCGGA	TATGGA		12
CTGGACGTCAGTGTTG-1	ATTTGGTT	CATGGA	CTAGGA				25
CTGGACGTCAGTGTTG-1	TGCGATTT	ATAGGA	ACGGGA	GCCGGA			21
CTGGACGTCAGTGTTG-1	ATTAGTCA	CATGGA	CCGGGA	ACGGGA	CCGGGA		3
CTGGACGTCAGTGTTG-1	TGGTTTTG	GATGGA	GCTGGA	TATGGA	ACGGGA		15
CTGGACGTCAGTGTTG-1	ACCTCGTG	GCCGGA	CATGGA	CTAGGA	TGTGGA		10
CTGGACGTCAGTGTTG-1	ATTTATAT	ACAGGA	GATGGA	GCTGGA	CATGGA		14
CTGGACGTCAGTGTTG-1	TGGACGAC	ACGGGA	CATGGA	CATGGA	CCGGGA		14
CTGGACGTCAGTGTTG-1	TTCACGTA	GATGGA	ATAGGA				17
CTGGACGTCAGTGTTG-1	GCAGGGTG	GATGGA	GCCGGA	CATGGA	CTAGGA		22
CTGGACGTCAGTGTTG-1	TTTCGTGA	CCGGGA	CATGGA	CCGGGA	CATGGA		4
CTGGACGTCAGTGTTG-1	GTAAAGAT	GCCGGA	CCGGGA	CATGGA	GATGGA	TCGGGA	2
CACTGGGCACTGTCCT-1	TGGACGAC	CCGGGA	ATAGGA	TCGGGA	ATAGGA		13
CACTGGGCACTGTCCT-1	ACCTCGTG	ACGGGA	ACAGGA	GATGGA	CATGGA		11
CACTGGGCACTGTCCT-1	GCAGGGTG	ACGGGA	CATGGA	ATAGGA			20
CACTGGGCACTGTCCT-1	TTCACGTA	CCGGGA	ATAGGA				13
CACTGGGCACTGTCCT-1	GTAAAGAT	CATGGA	CATGGA				15
CACTGGGCACTGTCCT-1	ATTTATAT	CTAGGA	ATAGGA				9
CACTGGGCACTGTCCT-1	TTTCGTGA	CCGGGA	CTAGGA	GATGGA	GCCGGA		14
CACTGGGCACTGTCCT-1	ATTTGGTT	CCGGGA	CTAGGA	AGAGGA	ACGGGA	ACAGGA	4
CACTGGGCACTGTCCT-1	TTAGATTG	GCCGGA	TCGGGA	ACAGGA	ACGGGA	CAGGGA	3
CACTGGGCACTGTCCT-1	TTGAGGTG	ACGGGA	GCCGGA	CATGGA	TAGGGA	TCGGGA	2
CACTGGGCACTGTCCT-1	TAGATTTT	GCCGGA	ACAGGA	CCGGGA			10
CCCAACTGTGCGACAA-1	TTCACGTA	CATGGA	TGTGGA				14
CCCAACTGTGCGACAA-1	ACCTCGTG	ATAGGA	GCTGGA	CTAGGA	ATAGGA		14
CCCAACTGTGCGACAA-1	ATTAGTCA	CATGGA	GCTGGA	ATAGGA	ATAGGA		10
CCCAACTGTGCGACAA-1	ATGGTAAG	GCTGGA	ATAGGA	ACGGGA	GCTGGA		9
CCCAACTGTGCGACAA-1	TAGATTTT	ACGGGA	GATGGA	TATGGA	ATAGGA	ATAGGA	3
CCCAACTGTGCGACAA-1	ATTTATAT	GCCGGA	GCCGGA	GATGGA	CATGGA	ACGGGA	11
CCCAACTGTGCGACAA-1	TTTCGTGA	CCGGGA	CATGGA	ATAGGA	CATGGA		13
CCCAACTGTGCGACAA-1	TGCGATTT	CATGGA	GCCGGA	ATAGGA	ACGGGA	TGTGGA	5
CCCAACTGTGCGACAA-1	GTAAAGAT	GCCGGA	CATGGA	CCGGGA	ATAGGA		5
CCCAACTGTGCGACAA-1	TGGACGAC	CCGGGA	GCCGGA	TATGGA	ATAGGA		10
CCCAACTGTGCGACAA-1	GCAGGGTG	GATGGA	CCGGGA	CATGGA	ATAGGA	GATGGA	3
CCCAACTGTGCGACAA-1	TGGTTTTG	ATAGGA	CATGGA	CATGGA			12
CCCAACTGTGCGACAA-1	TTAGATTG	GCCGGA	GCTGGA	AGAGGA	GCTGGA	ACGGGA	5
CCCAACTGTGCGACAA-1	ATTTGGTT	CATGGA	GCCGGA	GCTGGA	CCGGGA	ATAGGA	7
CCCAACTGTGCGACAA-1	TTGAGGTG	CCGGGA	CCGGGA				2
CATGCTCAGCCGATCC-1	ACCTCGTG	ATAGGA	ACAGGA				5
CATGCTCAGCCGATCC-1	TTTCGTGA	ACAGGA	GATGGA				11
CATGCTCAGCCGATCC-1	ATTTATAT	ACGGGA	CATGGA	GCCGGA			12
CATGCTCAGCCGATCC-1	TTGTTTAC	CATGGA	CATGGA	CCGGGA			16
CATGCTCAGCCGATCC-1	TGGTTTTG	GCCGGA	GCTGGA	CCGGGA	ACAGGA		7
CATGCTCAGCCGATCC-1	TGGACGAC	ATAGGA	ACAGGA	CATGGA	ATAGGA		7
CATGCTCAGCCGATCC-1	GCAGGGTG	CCGGGA	CATGGA	CCGGGA			6
CATGCTCAGCCGATCC-1	TTGAGGTG	CCGGGA	GCCGGA	ACAGGA			4
CATGCTCAGCCGATCC-1	GTAAAGAT	GCTGGA	CTAGGA				14
CATGCTCAGCCGATCC-1	TTCACGTA	ATAGGA	CCGGGA				29
CATGCTCAGCCGATCC-1	ATTTGGTT	CCGGGA	CCGGGA	ATAGGA	CATGGA	GCTGGA	2
CATGCTCAGCCGATCC-1	TGCGATTT	TCGGGA	CATGGA	CCGGGA			5
CATGCTCAGCCGATCC-1	TAGATTTT	TATGGA	CCGGGA	ATAGGA	ACGGGA		2
CATGCTCAGCCGATCC-1	TTAGATTG	GCCGGA	CCGGGA	GATGGA	GCCGGA		2
CATGCTCAGCCGATCC-1	ATGGTAAG	CCGGGA	GATGGA				4
TGGTACAGTTACGGAG-1	GTAAAGAT	GCCGGA	CATGGA	GCCGGA			27
TGGTACAGTTACGGAG-1	TTAGATTG	GCCGGA	CCGGGA	TCGGGA			25
TGGTACAGTTACGGAG-1	ATTTGGTT	CCGGGA	CATGGA	TCGGGA			36
TGGTACAGTTACGGAG-1	ATTTATAT						35
TGGTACAGTTACGGAG-1	GCAGGGTG	TCGGGA					40
TGGTACAGTTACGGAG-1	TTCACGTA	ACGGGA	ACGGGA				41
TGGTACAGTTACGGAG-1	TGGACGAC	TCGGGA	CCGGGA	GCCGGA			31
TGGTACAGTTACGGAG-1	TGGTTTTG						45
TGGTACAGTTACGGAG-1	ACCTCGTG	CATGGA	ACGGGA	ACAGGA	CATGGA		23
TGGTACAGTTACGGAG-1	TGCGATTT	CTAGGA	GCTGGA	CATGGA			31
TCCTGCAAGCATATGA-1	TTTCGTGA	CATGGA	GATGGA				29
TCCTGCAAGCATATGA-1	TTCACGTA	GCTGGA	TGTGGA				27
TCCTGCAAGCATATGA-1	ATGGTAAG	GCTGGA	CCGGGA	GCTGGA	CCGGGA		19
TCCTGCAAGCATATGA-1	GTAAAGAT	GCCGGA	CATGGA	GATGGA			28
TCCTGCAAGCATATGA-1	ATTAGTCA	TATGGA					19
TCCTGCAAGCATATGA-1	TGGACGAC	TCGGGA					33
TCCTGCAAGCATATGA-1	ATTTATAT	CATGGA					27
TCCTGCAAGCATATGA-1	TGGTTTTG						38
TCCTGCAAGCATATGA-1	ACCTCGTG	ATAGGA	GCTGGA	CTAGGA	ATAGGA		17
TCCTGCAAGCATATGA-1	TTGAGGTG	CATGGA	ACGGGA	ATAGGA			20
TCCTGCAAGCATATGA-1	TAGATTTT	ACGGGA	GCCGGA				20
TCCTGCAAGCATATGA-1	TGCGATTT	CTAGGA	ACGGGA	CCGGGA	CATGGA		21
TCCTGCAAGCATATGA-1	GCAGGGTG	CCGGGA	GCTGGA	GCTGGA	ACGGGA		12
TCCTGCAAGCATATGA-1	ATTTGGTT	CATGGA	ACAGGA	CCGGGA	ACGGGA		24
TCCTGCAAGCATATGA-1	TTAGATTG	GCCGGA	CCGGGA	ACGGGA	CCGGGA	CATGGA	2
GTCATTTGTCATATGC-1	TTCACGTA	GCCGGA	GATGGA				42
GTCATTTGTCATATGC-1	TGCGATTT	GCCGGA	GCCGGA				24
GTCATTTGTCATATGC-1	GCAGGGTG	GATGGA	TGTGGA	TGTGGA			19
GTCATTTGTCATATGC-1	TGGTTTTG	ATAGGA	GCCGGA				34
GTCATTTGTCATATGC-1	ATTAGTCA	CATGGA	ATAGGA	GCCGGA			21
GTCATTTGTCATATGC-1	ATTTGGTT	CATGGA	CCGGGA				29
GTCATTTGTCATATGC-1	TAGATTTT	TGTGGA					30
GTCATTTGTCATATGC-1	ACCTCGTG	CATGGA	CATGGA	GCCGGA	TATGGA		18
GTCATTTGTCATATGC-1	TTAGATTG	ACAGGA	GCCGGA	CCGGGA			38
GTCATTTGTCATATGC-1	ATGGTAAG	CCGGGA	TCGGGA	GATGGA			18
GTCATTTGTCATATGC-1	TGGACGAC	TCGGGA					36
GTCATTTGTCATATGC-1	TTGAGGTG	TCGGGA					25
GTCATTTGTCATATGC-1	ATTTATAT	GATGGA	TATGGA	CATGGA	CCGGGA		11
GTCATTTGTCATATGC-1	GTAAAGAT	GCCGGA	CTAGGA	GATGGA	GCCGGA		12
GTCATTTGTCATATGC-1	TTTCGTGA	CCGGGA	GCTGGA	GCTGGA	CCGGGA		13
AGAGAATGTTAACCTG-1	TGGACGAC	CCGGGA					20
AGAGAATGTTAACCTG-1	TGCGATTT	GCCGGA	CCGGGA				8
AGAGAATGTTAACCTG-1	TTGAGGTG	CATGGA	CCGGGA	ATAGGA	GCCGGA		4
AGAGAATGTTAACCTG-1	TTCACGTA	CCGGGA	TCGGGA				9
AGAGAATGTTAACCTG-1	ATTAGTCA	CCGGGA	CCGGGA	ATAGGA			9
AGAGAATGTTAACCTG-1	ATTTGGTT	ATAGGA	TCGGGA	GCCGGA	ACGGGA		14
AGAGAATGTTAACCTG-1	TGGTTTTG	CCGGGA	GCCGGA				17
AGAGAATGTTAACCTG-1	TTAGATTG	GATGGA	ACGGGA	ACAGGA			11
AGAGAATGTTAACCTG-1	GCAGGGTG	GATGGA	TATGGA	GATGGA	GCCGGA		3
AGAGAATGTTAACCTG-1	ATTTATAT	CATGGA	CCGGGA				11
AGAGAATGTTAACCTG-1	ATGGTAAG	ACGGGA	CCGGGA	ATAGGA	ACAGGA		2
AGAGAATGTTAACCTG-1	TAGATTTT	CATGGA	TGTGGA	CCGGGA	TCGGGA	GCCGGA	4
TATCGCCCAGCTATTG-1	TGGTTTTG	ATAGGA	GATGGA	GATGGA			20
TATCGCCCAGCTATTG-1	TGCGATTT	TCGGGA	CCGGGA	TATGGA			15
TATCGCCCAGCTATTG-1	ATTTATAT	CATGGA	ACGGGA	ATAGGA	CCGGGA		16
TATCGCCCAGCTATTG-1	ATTTGGTT	CATGGA	CTAGGA				33
TATCGCCCAGCTATTG-1	TGGACGAC	ACAGGA	GATGGA	CCGGGA	ATAGGA		15
TATCGCCCAGCTATTG-1	GCAGGGTG	CATGGA					7
TATCGCCCAGCTATTG-1	TTGAGGTG	GATGGA	GCTGGA	CATGGA			15
TATCGCCCAGCTATTG-1	TTTCGTGA	CCGGGA	CATGGA	ACAGGA			21
TATCGCCCAGCTATTG-1	TTAGATTG	GCCGGA	GATGGA	ACGGGA	ACGGGA	CCGGGA	3
TATCGCCCAGCTATTG-1	TTCACGTA	TATGGA	GATGGA				20
TATCGCCCAGCTATTG-1	TAGATTTT	ACGGGA	CCGGGA				15
TATCGCCCAGCTATTG-1	ACCTCGTG	CATGGA	ACAGGA	CATGGA	TCGGGA		14
TATCGCCCAGCTATTG-1	GTAAAGAT	GCCGGA	CATGGA	ACAGGA			20
TATCGCCCAGCTATTG-1	ATGGTAAG	GCCGGA	GCTGGA	GCTGGA	TGTGGA		8
TATCGCCCAGCTATTG-1	ATTAGTCA	TATGGA	CCGGGA	GATGGA	CAGGGA	CTAGGA	2
GGATGTTCATATAGCC-1	ATTTGGTT	CATGGA	CCGGGA	ACAGGA	GCCGGA		14
GGATGTTCATATAGCC-1	ATGGTAAG	ACCGGA					10
GGATGTTCATATAGCC-1	TGGTTTTG	TCGGGA	CCGGGA	ATAGGA			17
GGATGTTCATATAGCC-1	ATCACGCT	ACAGGA	CATGGA	ACCGGA	ATAGGA		16
GGATGTTCATATAGCC-1	TTGTTTAC	ACCGGA	GATGGA	CATGGA	CCGGGA		11
GGATGTTCATATAGCC-1	TTTCGTGA	ACCGGA	GCCGGA	AGAGGA	ACCGGA		4
GGATGTTCATATAGCC-1	TGCGATTT	CCGGGA	GATGGA	CATGGA	TCGGGA		5
GGATGTTCATATAGCC-1	TGGACGAC	GATGGA	GCCGGA	GATGGA	GATGGA		8
GGATGTTCATATAGCC-1	ATTTATAT	ACCGGA	GCCGGA	CATGGA	ATAGGA	ACAGGA	3
CAGTTCCGTATGGGAC-1	ATGGTAAG	GCCGGA	CCGGGA	ACAGGA			6
CAGTTCCGTATGGGAC-1	TTCACGTA	CCGGGA	CATGGA				7
CAGTTCCGTATGGGAC-1	ATTTGGTT						8
CAGTTCCGTATGGGAC-1	TGGACGAC	GCCGGA	ACAGGA	CCGGGA	CATGGA		4
CAGTTCCGTATGGGAC-1	GTAAAGAT	GCCGGA	GCCGGA	ACGGGA	CCGGGA	GAGGGA	2
CAGTTCCGTATGGGAC-1	TGGTTTTG	CCGGGA	ACGGGA	GCCGGA			6
CAGTTCCGTATGGGAC-1	ATTTATAT	CATGGA	CATGGA				7
CAGTTCCGTATGGGAC-1	TTGAGGTG	CATGGA	GCCGGA	ACGGGA	ACGGGA		3
CAGTTCCGTATGGGAC-1	TTTCGTGA	CCGGGA	ATAGGA	CATGGA	GCCGGA		4
GGATGTTTCCACGTAA-1	TAGATTTT	GCCGGA	CTAGGA	ACGGGA			20
GGATGTTTCCACGTAA-1	ATTTATAT	ATAGGA	CATGGA	CATGGA	ACAGGA		17
GGATGTTTCCACGTAA-1	TGGACGAC	ACGGGA	GATGGA	CCGGGA	ATAGGA		13
GGATGTTTCCACGTAA-1	TGGTTTTG	GCCGGA					21
GGATGTTTCCACGTAA-1	TGCGATTT	GATGGA					26
GGATGTTTCCACGTAA-1	TTTCGTGA	CATGGA					32
GGATGTTTCCACGTAA-1	GTAAAGAT	TAGGGA	CATGGA				20
GGATGTTTCCACGTAA-1	TTGAGGTG	TCGGGA	CCGGGA	GCCGGA	TATGGA		15
GGATGTTTCCACGTAA-1	ATGGTAAG	GCTGGA	CTAGGA	ATAGGA			21
GGATGTTTCCACGTAA-1	ATTTGGTT	CATGGA	ATAGGA	CATGGA			31
GGATGTTTCCACGTAA-1	ATCACGCT	CCGGGA	ACCGGA	ATAGGA	GCCGGA	GCCGGA	14
GGATGTTTCCACGTAA-1	ATTAGTCA	ATAGGA	ATAGGA	CATGGA	TGTGGA	TGTGGA	4
GGATGTTTCCACGTAA-1	ACCTCGTG	ATAGGA	GCTGGA	CTAGGA	ACAGGA		19
GGATGTTTCCACGTAA-1	TTAGATTG	GCCGGA	CCGGGA				14
GGATGTTTCCACGTAA-1	TTCACGTA	TGTGGA	GATGGA				17
GGATGTTTCCACGTAA-1	GCAGGGTG	GATGGA	GCCGGA	ACAGGA	GCCGGA		11
GGATGTTTCCACGTAA-1	TTGTTTAC	ACCGGA	ACCGGA	CTAGGA	ACCGGA		5
ACATCCCCAGCTTCGG-1	TGGTTTTG	ACGGGA	CCGGGA	ATAGGA			7
ACATCCCCAGCTTCGG-1	ACCTCGTG	ATAGGA	ACGGGA	CCGGGA	CTAGGA		8
ACATCCCCAGCTTCGG-1	ATGGTAAG	CATGGA	ATAGGA				4
ACATCCCCAGCTTCGG-1	TAGATTTT	TATGGA	CCGGGA				9
ACATCCCCAGCTTCGG-1	GTAAAGAT	GCTGGA	ACGGGA				7
ACATCCCCAGCTTCGG-1	ATTTATAT	GCTGGA	GATGGA				7
ACATCCCCAGCTTCGG-1	TTCACGTA	ATAGGA	CCGGGA				7
ACATCCCCAGCTTCGG-1	GCAGGGTG	ACAGGA	CTAGGA	GATGGA	GCTGGA		5
ACATCCCCAGCTTCGG-1	ATTTGGTT	CCGGGA	GATGGA	GCCGGA	ATAGGA	TCGGGA	3
ACATCCCCAGCTTCGG-1	TTTCGTGA	ACAGGA	TATGGA	CCGGGA			2
ACATCCCCAGCTTCGG-1	TGCGATTT	ACGGGA	ATAGGA	GCGGGA	AGAGGA	CCGGGA	2
ACATCCCCAGCTTCGG-1	TGGACGAC	TCGGGA	ACAGGA	CCGGGA	CCGGGA		3
GAGATGGCACCGTCGA-1	ACCTCGTG	ATAGGA	TCGGGA	CATGGA	CATGGA		11
GAGATGGCACCGTCGA-1	ATTTATAT	GCTGGA	GCCGGA				15
GAGATGGCACCGTCGA-1	TTCACGTA	ATAGGA	CCGGGA				18
GAGATGGCACCGTCGA-1	GCAGGGTG	ACGGGA	CCGGGA				21
GAGATGGCACCGTCGA-1	GTAAAGAT	CATGGA	ACAGGA	ACGGGA			15
GAGATGGCACCGTCGA-1	TTTCGTGA	ACAGGA	CTAGGA	TCGGGA	CATGGA		7
GAGATGGCACCGTCGA-1	TGGTTTTG	CATGGA	CCGGGA	CATGGA	ACGGGA		7
GAGATGGCACCGTCGA-1	TGGACGAC	TCGGGA	ACAGGA	CCGGGA	CATGGA		11
GAGATGGCACCGTCGA-1	ATGGTAAG	ATAGGA	GCCGGA	ACGGGA	CATGGA		10
GAGATGGCACCGTCGA-1	ATTTGGTT	CCGGGA	CCGGGA	CCGGGA			7
GAGATGGCACCGTCGA-1	TGCGATTT	ACGGGA	TCGGGA	CATGGA	CTAGGA	GATGGA	9
GAGATGGCACCGTCGA-1	TAGATTTT	TATGGA	CATGGA	ATAGGA	CCGGGA	TCGGGA	3
GAGATGGCACCGTCGA-1	TTAGATTG	GCCGGA	CTAGGA	GCCGGA			2
GAGATGGCACCGTCGA-1	TTGAGGTG	CCGGGA	CCGGGA	ACAGGA	TCGGGA	GCCGGA	2
GGAACCCCAAGACGGT-1	GCAGGGTG	GATGGA					9
GGAACCCCAAGACGGT-1	TTTCGTGA	CCGGGA	CATGGA	ATAGGA	TCGGGA		5
GGAACCCCAAGACGGT-1	TGGTTTTG	GCCGGA	CATGGA	CATGGA	CATGGA		8
GGAACCCCAAGACGGT-1	TTCACGTA	GCTGGA	ATAGGA				7
GGAACCCCAAGACGGT-1	TAGATTTT	ATAGGA	GATGGA	CATGGA	ACGGGA		4
GGAACCCCAAGACGGT-1	TTAGATTG	GCCGGA					4
GGAACCCCAAGACGGT-1	ACCTCGTG	ATAGGA	ACAGGA	GCCGGA	ACAGGA		6
GGAACCCCAAGACGGT-1	GTAAAGAT	GCCGGA	GCCGGA	GCCGGA	ATAGGA	CCGGGA	2
GGAACCCCAAGACGGT-1	ATGGTAAG	ACAGGA	CATGGA				3
GGAACCCCAAGACGGT-1	TGGACGAC	CATGGA	CATGGA	ATAGGA	TCGGGA		6
GGAACCCCAAGACGGT-1	ATTTATAT	GCCGGA	ATAGGA	GCCGGA	GATGGA		2
AGGAGGTGTCGGAACA-1	TTCACGTA	TCGGGA	ATAGGA				19
AGGAGGTGTCGGAACA-1	TGGTTTTG	CCGGGA	ACGGGA	CATGGA	GATGGA		5
AGGAGGTGTCGGAACA-1	ATGGTAAG	GCTGGA	CCGGGA	CCGGGA			15
AGGAGGTGTCGGAACA-1	TTTCGTGA	CCGGGA	CATGGA	ATAGGA	GCCGGA		11
AGGAGGTGTCGGAACA-1	ATTTGGTT	ACGGGA	GCCGGA				38
AGGAGGTGTCGGAACA-1	TAGATTTT	CATGGA					13
AGGAGGTGTCGGAACA-1	TTAGATTG	GCCGGA					12
AGGAGGTGTCGGAACA-1	TGGACGAC	GCCGGA	ATAGGA	CCGGGA			15
AGGAGGTGTCGGAACA-1	TTGAGGTG	CATGGA	GCCGGA	TGTGGA	TCGGGA		16
AGGAGGTGTCGGAACA-1	GCAGGGTG	GATGGA	TATGGA				21
AGGAGGTGTCGGAACA-1	GTAAAGAT	GCCGGA					17
AGGAGGTGTCGGAACA-1	ATTTATAT	CATGGA	CATGGA	GCTGGA	GCCGGA		17
AGGAGGTGTCGGAACA-1	ATTAGTCA	CATGGA	CATGGA				10
AGGAGGTGTCGGAACA-1	ACCTCGTG	ATAGGA	GCTGGA	CTAGGA	CCGGGA		6
AGGAGGTGTCGGAACA-1	TGCGATTT	GCCGGA					14
AGCTACACAGCGTTGC-1	TTTCGTGA	CCGGGA	ATAGGA	GATGGA	ACGGGA		4
AGCTACACAGCGTTGC-1	TGGTTTTG	CCGGGA					12
AGCTACACAGCGTTGC-1	TTCACGTA	CCGGGA	CCGGGA				20
AGCTACACAGCGTTGC-1	ATGGTAAG	ACGGGA	GCCGGA				8
AGCTACACAGCGTTGC-1	ATTTATAT	CCGGGA	CATGGA				16
AGCTACACAGCGTTGC-1	TGCGATTT	GCCGGA	ATAGGA	CCGGGA			17
AGCTACACAGCGTTGC-1	TAGATTTT	CCGGGA					13
AGCTACACAGCGTTGC-1	ATTTGGTT	ACGGGA	CATGGA	TCGGGA			12
AGCTACACAGCGTTGC-1	TTGAGGTG	CATGGA	CCGGGA	GCTGGA	GCCGGA		9
AGCTACACAGCGTTGC-1	ATTAGTCA	ATAGGA					10
AGCTACACAGCGTTGC-1	GCAGGGTG	GATGGA	TATGGA	CATGGA			3
AGCTACACAGCGTTGC-1	TGGACGAC	ACGGGA	CATGGA	CATGGA	TCGGGA		10
AAGATAGTCGGACGTC-1	GTAAAGAT	GCCGGA	GCCGGA				8
AAGATAGTCGGACGTC-1	TAGATTTT	GCCGGA	GCTGGA	GCTGGA			6
AAGATAGTCGGACGTC-1	TGGACGAC	GATGGA	CATGGA	ATAGGA	ACGGGA		8
AAGATAGTCGGACGTC-1	ATTTATAT	GCCGGA	ACAGGA	CATGGA			7
AAGATAGTCGGACGTC-1	ACCTCGTG	ATAGGA	GCTGGA	CTAGGA	ACGGGA		7
AAGATAGTCGGACGTC-1	TTTCGTGA	CCGGGA	CATGGA	ATAGGA	TGTGGA		6
AAGATAGTCGGACGTC-1	TGCGATTT	TAAGGA	ACGGGA	CATGGA	AGAGGA	CCGGGA	2
AAGATAGTCGGACGTC-1	TTAGATTG	GCCGGA	CATGGA	GCTGGA	GCTGGA	TGTGGA	3
AAGATAGTCGGACGTC-1	ATGGTAAG	GCTGGA	GATGGA	GCTGGA			3
AAGATAGTCGGACGTC-1	TGGTTTTG	TCGGGA	CCGGGA	GATGGA	GCCGGA		3
AAGATAGTCGGACGTC-1	TTCACGTA	CATGGA	CTAGGA				2
AAGATAGTCGGACGTC-1	GCAGGGTG	GATGGA	CCGGGA	CATGGA	ACAGGA	GCCGGA	2
AAGATAGTCGGACGTC-1	TTGAGGTG	CCGGGA	TGTGGA	ATAGGA	ACGGGA		3
AAGATAGTCGGACGTC-1	ATTAGTCA	ATAGGA	TCGGGA	CATGGA	GCCGGA	GATGGA	2
GTTGTAGAGGCAGCTA-1	ACCTCGTG	GCTGGA	CATGGA	ACGGGA			9
GTTGTAGAGGCAGCTA-1	TTCACGTA	GCTGGA	GATGGA				16
GTTGTAGAGGCAGCTA-1	TGGACGAC	ACGGGA	CATGGA	TAAGGA	ATAGGA		14
GTTGTAGAGGCAGCTA-1	GCAGGGTG	GATGGA	GCCGGA	ACGGGA	AGAGGA	ACAGGA	5
GTTGTAGAGGCAGCTA-1	TTTCGTGA	CCGGGA	CATGGA	CCGGGA	CAGGGA		3
GTTGTAGAGGCAGCTA-1	ATTAGTCA	CATGGA	GCCGGA	CATGGA	GCTGGA		8
GTTGTAGAGGCAGCTA-1	ATTTATAT	GCCGGA	CCGGGA	ATAGGA	ACAGGA		6
GTTGTAGAGGCAGCTA-1	TGGTTTTG	GATGGA	GCCGGA	TCGGGA	CATGGA		10
GTTGTAGAGGCAGCTA-1	GTAAAGAT	GCCGGA	CCGGGA	AGAGGA	CCGGGA	GAGGGA	2
GTTGTAGAGGCAGCTA-1	ATGGTAAG	GCCGGA	TCGGGA	ATAGGA	GCTGGA		3
GTTGTAGAGGCAGCTA-1	TTGAGGTG	CCGGGA	CCGGGA	CTAGGA	TGTGGA	GATGGA	2
GTTGTAGAGGCAGCTA-1	ATTTGGTT	CATGGA	GCTGGA	ATAGGA	CATGGA	AGAGGA	3
GTTGTAGAGGCAGCTA-1	TGCGATTT	ATAGGA	TGTGGA	CATGGA	ACAGGA	TAGGGA	2
GTTGTAGAGGCAGCTA-1	TTAGATTG	GCCGGA	GATGGA	GCCGGA	CCGGGA	GCTGGA	3
GTTGTAGAGGCAGCTA-1	TAGATTTT	GCCGGA	CCGGGA	GCCGGA	TGTGGA	GAGGGA	2
CCCATTGTCAGGGTAG-1	ATTTGGTT	CCGGGA	GATGGA	ACAGGA			14
CCCATTGTCAGGGTAG-1	TAGATTTT	CCGGGA					13
CCCATTGTCAGGGTAG-1	TGGACGAC	CCGGGA	CATGGA	ACAGGA	ACGGGA		11
CCCATTGTCAGGGTAG-1	ATTTATAT	CATGGA	ACAGGA	CCGGGA			7
CCCATTGTCAGGGTAG-1	TTGAGGTG	ACGGGA	CCGGGA				7
CCCATTGTCAGGGTAG-1	TTTCGTGA	CCGGGA	GCTGGA	TCGGGA	TGTGGA		13
CCCATTGTCAGGGTAG-1	TGGTTTTG	CCGGGA	ACGGGA	TATGGA			10
CCCATTGTCAGGGTAG-1	TTCACGTA	ACGGGA	CCGGGA				13
CCCATTGTCAGGGTAG-1	GCAGGGTG	GATGGA	CCGGGA	ATAGGA	CTAGGA	GCCGGA	5
CCCATTGTCAGGGTAG-1	ATGGTAAG	GCCGGA					5
CCCATTGTCAGGGTAG-1	TGCGATTT	GCCGGA	TCGGGA	ACGGGA	CATGGA		10
CCCATTGTCAGGGTAG-1	TTAGATTG	ACAGGA	ATAGGA	CTAGGA			9
CCCATTGTCAGGGTAG-1	GTAAAGAT	GCCGGA	ACAGGA	ATAGGA	CATGGA		11
CCCATTGTCAGGGTAG-1	ATTAGTCA	CATGGA	ATAGGA	CCGGGA	TGTGGA	ACAGGA	5
TACGGGCTCCACACCT-1	TTCACGTA	GCTGGA	GCCGGA				27
TACGGGCTCCACACCT-1	GCAGGGTG	CTAGGA	GCTGGA	CATGGA	AGAGGA	GCCGGA	8
TACGGGCTCCACACCT-1	TGGTTTTG	CCGGGA	ACGGGA	GCCGGA	TATGGA		17
TACGGGCTCCACACCT-1	TTTCGTGA	GCCGGA	GCCGGA	ATAGGA	CCGGGA		16
TACGGGCTCCACACCT-1	TGGACGAC	CCGGGA	CATGGA	GCCGGA	ACAGGA		17
TACGGGCTCCACACCT-1	TTAGATTG	GCCGGA	TATGGA	GCCGGA	ACAGGA	ATAGGA	8
TACGGGCTCCACACCT-1	ATTTGGTT	CCGGGA	ATAGGA	ATAGGA	GCCGGA	ATAGGA	5
TACGGGCTCCACACCT-1	ACCTCGTG	ACGGGA	ACGGGA	GCTGGA	ATAGGA		15
TACGGGCTCCACACCT-1	GTAAAGAT	CATGGA	ATAGGA	GATGGA	CCGGGA	CCGGGA	6
TACGGGCTCCACACCT-1	TTGAGGTG	ACGGGA	GCCGGA	AGAGGA	CTAGGA	TCGGGA	4
TACGGGCTCCACACCT-1	TGCGATTT	ACGGGA	CATGGA	TATGGA	ACGGGA	ACAGGA	4
TACGGGCTCCACACCT-1	ATTTATAT	CATGGA	CTAGGA				2
TACGGGCTCCACACCT-1	TAGATTTT	TCGGGA	ATAGGA	CATGGA	CCGGGA	ACAGGA	2
TCCTCCCTCTCCAAGA-1	TGGACGAC	TCGGGA	ACAGGA	CCGGGA	ATAGGA		5
TCCTCCCTCTCCAAGA-1	TTCACGTA	ACGGGA	ACGGGA				10
TCCTCCCTCTCCAAGA-1	TAGATTTT	TATGGA	ACAGGA	CCGGGA			9
TCCTCCCTCTCCAAGA-1	ATTTATAT	GCCGGA	ACAGGA	CATGGA			12
TCCTCCCTCTCCAAGA-1	TGCGATTT	GCCGGA	CCGGGA	ATAGGA			4
TCCTCCCTCTCCAAGA-1	GCAGGGTG	GCCGGA	TCGGGA				8
TCCTCCCTCTCCAAGA-1	TTAGATTG	GCCGGA	CATGGA	ACAGGA	TCGGGA		3
TCCTCCCTCTCCAAGA-1	TGGTTTTG	ATAGGA	CATGGA	CATGGA	ATAGGA		5
TCCTCCCTCTCCAAGA-1	ACCTCGTG	CATGGA	ACAGGA	ATAGGA	GATGGA		5
TCCTCCCTCTCCAAGA-1	GTAAAGAT	GCCGGA	ATAGGA	GCCGGA			6
TCCTCCCTCTCCAAGA-1	TTTCGTGA	GCCGGA	ATAGGA	GCTGGA			8
TCCTCCCTCTCCAAGA-1	ATTTGGTT	CCGGGA	ATAGGA	CCGGGA	GCCGGA		5
GAGGGATAGGGTACAC-1	ATTAGTCA	CCGGGA					23
GAGGGATAGGGTACAC-1	ATTTGGTT	CATGGA	CCGGGA				15
GAGGGATAGGGTACAC-1	TTGAGGTG	CATGGA	GCCGGA	GCCGGA	GCCGGA		7
GAGGGATAGGGTACAC-1	TAGATTTT	CATGGA					13
GAGGGATAGGGTACAC-1	ATTTATAT	CATGGA	GCCGGA				22
GAGGGATAGGGTACAC-1	GCAGGGTG	GATGGA	TATGGA				10
GAGGGATAGGGTACAC-1	GTAAAGAT	GCCGGA	CATGGA	ATAGGA	ACGGGA	TATGGA	4
GAGGGATAGGGTACAC-1	TGGTTTTG	CCGGGA	GCCGGA	TATGGA	TGTGGA		6
GAGGGATAGGGTACAC-1	TGCGATTT	GCCGGA	GCCGGA	ACGGGA	CATGGA		6
GAGGGATAGGGTACAC-1	TGGACGAC	GCCGGA	CCGGGA	CATGGA	TGTGGA		11
GAGGGATAGGGTACAC-1	ATGGTAAG	ACGGGA					7
GAGGGATAGGGTACAC-1	TTTCGTGA	CCGGGA	CATGGA	ATAGGA			7
GAGGGATAGGGTACAC-1	TTCACGTA	ACGGGA	CCGGGA				7
GAGGGATAGGGTACAC-1	TTAGATTG	GATGGA	GCTGGA				5
GCCAGCAAGGTTGTTC-1	ACCTCGTG	ATAGGA	ACGGGA	TCGGGA	CATGGA		14
GCCAGCAAGGTTGTTC-1	ATTTATAT	GCTGGA	GATGGA	TCGGGA			9
GCCAGCAAGGTTGTTC-1	GCAGGGTG	ACAGGA	GATGGA				15
GCCAGCAAGGTTGTTC-1	TTCACGTA	ATAGGA	CCGGGA				14
GCCAGCAAGGTTGTTC-1	TAGATTTT	TATGGA	GATGGA	ATAGGA	CATGGA		18
GCCAGCAAGGTTGTTC-1	TTTCGTGA	ACAGGA	CTAGGA	CATGGA			9
GCCAGCAAGGTTGTTC-1	TGGTTTTG	ATAGGA	TCGGGA	CATGGA			18
GCCAGCAAGGTTGTTC-1	TGGACGAC	TCGGGA	ACAGGA	CCGGGA	CATGGA		8
GCCAGCAAGGTTGTTC-1	TGCGATTT	ACGGGA	ACGGGA	ACGGGA	ATAGGA		2
GCCAGCAAGGTTGTTC-1	ATGGTAAG	CCGGGA	TATGGA	ATAGGA	ACGGGA	AGAGGA	3
GCCAGCAAGGTTGTTC-1	ATTTGGTT	CCGGGA	ATAGGA	GATGGA	CATGGA	CATGGA	3
GATCACACAGTCGTTA-1	TTGAGGTG	CATGGA	GCCGGA	CATGGA	GCCGGA		18
GATCACACAGTCGTTA-1	ATTTATAT	CATGGA	TATGGA				14
GATCACACAGTCGTTA-1	TTGTTTAC	GATGGA	GCCGGA				32
GATCACACAGTCGTTA-1	ATGGTAAG	GCTGGA	CCGGGA	CTAGGA			13
GATCACACAGTCGTTA-1	TGGTTTTG	CATGGA	CCGGGA	GATGGA	GCCGGA		16
GATCACACAGTCGTTA-1	TTCACGTA	TAGGGA	GCCGGA				27
GATCACACAGTCGTTA-1	TGCGATTT	CATGGA	GCCGGA	GATGGA			13
GATCACACAGTCGTTA-1	TGGACGAC	TATGGA	GATGGA	GCCGGA			41
GATCACACAGTCGTTA-1	GTAAAGAT	GCCGGA	GCCGGA	GCCGGA	ATAGGA		9
GATCACACAGTCGTTA-1	GCAGGGTG	GATGGA	TATGGA	TGTGGA	CCGGGA		9
GATCACACAGTCGTTA-1	ATCACGCT	TAGGGA					22
GATCACACAGTCGTTA-1	TTTCGTGA	TAGGGA	GATGGA	GATGGA			18
GATCACACAGTCGTTA-1	TTAGATTG	GATGGA	CTAGGA	TCGGGA			16
GATCACACAGTCGTTA-1	TAGATTTT	GATGGA					27
GATCACACAGTCGTTA-1	ATTTGGTT	CATGGA	GATGGA	ATAGGA			10
GATCACACAGTCGTTA-1	ATTAGTCA	ACGGGA	CCGGGA				17
GATCACACAGTCGTTA-1	ACCTCGTG	ATAGGA	GCTGGA	CTAGGA	GCCGGA		9
CTTTCAAAGGTTGAGC-1	TTCACGTA	ACGGGA	GATGGA				13
CTTTCAAAGGTTGAGC-1	ATTTATAT						12
CTTTCAAAGGTTGAGC-1	TGGACGAC	CCGGGA	ATAGGA				10
CTTTCAAAGGTTGAGC-1	TGGTTTTG	CCGGGA	ATAGGA	TCGGGA			6
CTTTCAAAGGTTGAGC-1	TTTCGTGA	CCGGGA	CATGGA	TGTGGA	TCGGGA		7
CTTTCAAAGGTTGAGC-1	TTAGATTG	GATGGA	CCGGGA				7
CTTTCAAAGGTTGAGC-1	ATTTGGTT	ACAGGA					20
CTTTCAAAGGTTGAGC-1	TAGATTTT						13
CTTTCAAAGGTTGAGC-1	ATTAGTCA	TCGGGA	ATAGGA				8
CTTTCAAAGGTTGAGC-1	ATGGTAAG	ACGGGA	ATAGGA	TGTGGA	CATGGA	CATGGA	2
CTTTCAAAGGTTGAGC-1	TGCGATTT	GCCGGA	GCCGGA	GCCGGA	CCGGGA	CCGGGA	3
CTTTCAAAGGTTGAGC-1	ATCACGCT	ATAGGA	ACCGGA	ACCGGA	CAGGGA	CCGGGA	2
CTTTCAAAGGTTGAGC-1	TTGAGGTG	CATGGA	CCGGGA	ATAGGA	CATGGA		5
CTTTCAAAGGTTGAGC-1	GCAGGGTG	GATGGA	TATGGA	CATGGA	CATGGA		2
CTTTCAAAGGTTGAGC-1	GTAAAGAT	GCCGGA	TGTGGA	GCCGGA	CCGGGA	CAGGGA	2
GGGACAAAGCACTCTA-1	ACCTCGTG	ATAGGA	CCGGGA	GATGGA	TCGGGA		21
GGGACAAAGCACTCTA-1	TTCACGTA	GCTGGA	GCCGGA				36
GGGACAAAGCACTCTA-1	TTGAGGTG	CCGGGA	CCGGGA	ACGGGA	TCGGGA	ATAGGA	4
GGGACAAAGCACTCTA-1	TAGATTTT	CATGGA	CTAGGA	ACGGGA			24
GGGACAAAGCACTCTA-1	ATTTGGTT	CATGGA	CCGGGA	CCGGGA	CATGGA		6
GGGACAAAGCACTCTA-1	GCAGGGTG	GATGGA	ATAGGA	GCCGGA	CATGGA	ACAGGA	8
GGGACAAAGCACTCTA-1	ATGGTAAG	ACGGGA	CATGGA	CCGGGA			10
GGGACAAAGCACTCTA-1	ATTAGTCA	GATGGA	GCTGGA	ATAGGA	ACGGGA	TATGGA	5
GGGACAAAGCACTCTA-1	TTAGATTG	GCCGGA	GCCGGA	ACGGGA	CATGGA	TCGGGA	17
GACCCAGCACCGGCTA-1	TGCGATTT	CATGGA	ATAGGA	ACAGGA			8
GACCCAGCACCGGCTA-1	TTTCGTGA	CCGGGA	GCCGGA	ATAGGA	TCGGGA		6
GACCCAGCACCGGCTA-1	TGGTTTTG	TCGGGA	ACGGGA				5
GACCCAGCACCGGCTA-1	TAGATTTT	ACAGGA	CATGGA	CCGGGA	GCCGGA		5
GACCCAGCACCGGCTA-1	GCAGGGTG	GATGGA	TCGGGA	CATGGA	CCGGGA	GCCGGA	2
GACCCAGCACCGGCTA-1	TTAGATTG	ACAGGA	GCCGGA				4
GACCCAGCACCGGCTA-1	TTCACGTA	GCCGGA	GATGGA				10
GACCCAGCACCGGCTA-1	TGGACGAC	GCCGGA	GCCGGA				8
GACCCAGCACCGGCTA-1	ATTTATAT	GATGGA	ACAGGA	TATGGA	GATGGA		2
GACCCAGCACCGGCTA-1	ATTAGTCA	ATAGGA	CTAGGA	CCGGGA	GCCGGA	ACGGGA	5
TCGAAGTGTAACACCT-1	GTAAAGAT	TATGGA					20
TCGAAGTGTAACACCT-1	TTGTTTAC	ACCGGA	ACAGGA	ACAGGA	ATAGGA		14
TCGAAGTGTAACACCT-1	TTTCGTGA	CATGGA	TCGGGA	CCGGGA	ACAGGA		11
TCGAAGTGTAACACCT-1	TGGTTTTG	ACCGGA	CCGGGA	ATAGGA			15
TCGAAGTGTAACACCT-1	ATTTGGTT	CCGGGA					44
TCGAAGTGTAACACCT-1	ATTTATAT	GCTGGA	ACGGGA	CATGGA	ATAGGA		13
TCGAAGTGTAACACCT-1	TGCGATTT	ACGGGA	GCTGGA				13
TCGAAGTGTAACACCT-1	TTAGATTG	GCCGGA	CATGGA	GATGGA	CATGGA		10
TCGAAGTGTAACACCT-1	TAGATTTT	TATGGA	GATGGA	ATAGGA			13
TCGAAGTGTAACACCT-1	TGGACGAC	TCGGGA	ACCGGA	CATGGA	CTAGGA		23
TCGAAGTGTAACACCT-1	TTCACGTA	ATAGGA	CCGGGA				15
TCGAAGTGTAACACCT-1	ATGGTAAG	GATGGA	TATGGA	GCCGGA			9
TCGAAGTGTAACACCT-1	GCAGGGTG	ACGGGA					24
TCGAAGTGTAACACCT-1	ACCTCGTG	ATAGGA	ACGGGA	ACAGGA	CCGGGA		20
TCGAAGTGTAACACCT-1	TTGAGGTG	CCGGGA	CATGGA	TATGGA	ATAGGA	ACAGGA	7
TCGAAGTGTAACACCT-1	ATCACGCT	ACCGGA	CTAGGA	CCGGGA	CCGGGA		2
AAAGGATTCACCCATC-1	ATTTATAT	GCCGGA	ACAGGA	CATGGA			24
AAAGGATTCACCCATC-1	GTAAAGAT	GCCGGA	GATGGA	GCCGGA	CATGGA	AGAGGA	3
AAAGGATTCACCCATC-1	TGGACGAC	GATGGA	GATGGA				23
AAAGGATTCACCCATC-1	ATTTGGTT						11
AAAGGATTCACCCATC-1	TGCGATTT	GCCGGA	ACAGGA	ATAGGA			15
AAAGGATTCACCCATC-1	TAGATTTT	CCGGGA	TGTGGA	CCGGGA			10
AAAGGATTCACCCATC-1	TTTCGTGA	CCGGGA					17
AAAGGATTCACCCATC-1	TTGAGGTG	CATGGA	CCGGGA				11
AAAGGATTCACCCATC-1	ATGGTAAG	TAAGGA					10
AAAGGATTCACCCATC-1	TGGTTTTG	GCCGGA	GATGGA	TATGGA			16
AAAGGATTCACCCATC-1	ATTAGTCA	ATAGGA	CATGGA	CATGGA	ACGGGA		10
AAAGGATTCACCCATC-1	TTCACGTA	GCTGGA	ATAGGA				10
AAAGGATTCACCCATC-1	TTAGATTG	GATGGA					15
AAAGGATTCACCCATC-1	ACCTCGTG	ATAGGA	ACAGGA	CCGGGA	GATGGA		14
AAAGGATTCACCCATC-1	GCAGGGTG	GATGGA	TATGGA				14
GAGCTGCTCCAATCCC-1	TTGAGGTG	CATGGA	CATGGA	ATAGGA			8
GAGCTGCTCCAATCCC-1	GCAGGGTG	GATGGA	ATAGGA	GCCGGA			17
GAGCTGCTCCAATCCC-1	ATTTGGTT	GCCGGA	GCCGGA	ACGGGA	CCGGGA	TCGGGA	10
GAGCTGCTCCAATCCC-1	TTCACGTA	GCCGGA	GATGGA				8
GAGCTGCTCCAATCCC-1	ATTAGTCA	ATAGGA	GATGGA	CATGGA	GCTGGA		4
GAGCTGCTCCAATCCC-1	TGCGATTT	CATGGA	GCCGGA	ACAGGA	ACGGGA		13
GAGCTGCTCCAATCCC-1	TTTCGTGA	CCGGGA	CATGGA	CATGGA			11
GAGCTGCTCCAATCCC-1	TGGACGAC	TCGGGA	GCCGGA	GCTGGA	GCCGGA		19
GAGCTGCTCCAATCCC-1	ATGGTAAG	CATGGA	ACGGGA	GATGGA	GCCGGA		3
GAGCTGCTCCAATCCC-1	TTAGATTG	TGTGGA	GCTGGA				10
GAGCTGCTCCAATCCC-1	GTAAAGAT	GCCGGA	GCCGGA	CCGGGA	CATGGA	CATGGA	6
GAGCTGCTCCAATCCC-1	TGGTTTTG	GCCGGA	GATGGA	GCTGGA	GCCGGA		7
TTGGGATCAATACGAA-1	TGGACGAC	TCGGGA	ATAGGA				7
TTGGGATCAATACGAA-1	TAGATTTT						4
TTGGGATCAATACGAA-1	TTCACGTA	GCCGGA	GATGGA				24
TTGGGATCAATACGAA-1	TTTCGTGA	CATGGA	ACAGGA	GATGGA	GCCGGA		9
TTGGGATCAATACGAA-1	TTAGATTG	GCCGGA					5
TTGGGATCAATACGAA-1	GTAAAGAT	GCCGGA	CCGGGA				6
TTGGGATCAATACGAA-1	TTGAGGTG	ATAGGA	TAGGGA	GCCGGA	ATAGGA		5
TTGGGATCAATACGAA-1	GCAGGGTG	GATGGA	ATAGGA	CTAGGA	ATAGGA		8
TTGGGATCAATACGAA-1	ATGGTAAG	ACGGGA	GCCGGA	CTAGGA			3
TTGGGATCAATACGAA-1	ATTTATAT	GCCGGA	GCCGGA	ATAGGA			7
TTGGGATCAATACGAA-1	ACCTCGTG	ATAGGA	GCTGGA	CTAGGA	CATGGA		3
TTGGGATCAATACGAA-1	TTGTTTAC	CATGGA	GCCGGA				6
TTGGGATCAATACGAA-1	ATTTGGTT						7
TTGGGATCAATACGAA-1	TGGTTTTG	ATAGGA	CTAGGA	GCCGGA			7
TTGGGATCAATACGAA-1	TGCGATTT	GCCGGA	GATGGA				9
TTGGGATCAATACGAA-1	ATTAGTCA	CATGGA	ATAGGA	GCCGGA			5
TTGGGATCAATACGAA-1	ATCACGCT	CCGGGA					3
CACGTTCGTGAGTCAG-1	TGGTTTTG	CCGGGA	CCGGGA	CCGGGA	GCCGGA		4
CACGTTCGTGAGTCAG-1	ATTTGGTT	GCCGGA					16
CACGTTCGTGAGTCAG-1	TGCGATTT	GCCGGA	TCGGGA	GATGGA			8
CACGTTCGTGAGTCAG-1	TTCACGTA	TCGGGA	ATAGGA				6
CACGTTCGTGAGTCAG-1	GTAAAGAT	GCCGGA	GATGGA				6
CACGTTCGTGAGTCAG-1	TAGATTTT	CATGGA	GCCGGA				14
CACGTTCGTGAGTCAG-1	GCAGGGTG	GATGGA	TATGGA	GATGGA	CCGGGA		3
CACGTTCGTGAGTCAG-1	TTGAGGTG	CATGGA	GCCGGA	ACAGGA	ACGGGA		2
CACGTTCGTGAGTCAG-1	TGGACGAC	GCCGGA	CATGGA	CATGGA	GCCGGA		4
CACGTTCGTGAGTCAG-1	ATTTATAT	CATGGA	CATGGA	ATAGGA	CATGGA		6
CACGTTCGTGAGTCAG-1	ATGGTAAG	CATGGA	CATGGA				2
CACGTTCGTGAGTCAG-1	TTAGATTG	GATGGA	CTAGGA	GCCGGA	ACGGGA		5
CACGTTCGTGAGTCAG-1	ATTAGTCA	CCGGGA	TATGGA				5
ATTCCTAAGAGGTCGT-1	ATTTGGTT						19
ATTCCTAAGAGGTCGT-1	TGCGATTT	GCCGGA	CATGGA	TATGGA			20
ATTCCTAAGAGGTCGT-1	GCAGGGTG	GATGGA	TATGGA	CATGGA	ACGGGA		24
ATTCCTAAGAGGTCGT-1	TTAGATTG	GATGGA	CATGGA				10
ATTCCTAAGAGGTCGT-1	TTGAGGTG	CATGGA	GCCGGA	GATGGA	CCGGGA		16
ATTCCTAAGAGGTCGT-1	ATGGTAAG	GCCGGA	CATGGA	ACGGGA			10
ATTCCTAAGAGGTCGT-1	TTCACGTA	CATGGA	CTAGGA				6
ATTCCTAAGAGGTCGT-1	TAGATTTT	GATGGA					19
ATTCCTAAGAGGTCGT-1	TGGACGAC	GCCGGA	GCCGGA	CATGGA	ATAGGA		15
ATTCCTAAGAGGTCGT-1	ATTTATAT	CATGGA	GCTGGA	GCCGGA			8
ATTCCTAAGAGGTCGT-1	ATTAGTCA	CATGGA	TCGGGA	GCCGGA			12
ATTCCTAAGAGGTCGT-1	TGGTTTTG	CCGGGA	ACGGGA	GCCGGA	ACGGGA		11
ATTCCTAAGAGGTCGT-1	TTTCGTGA	CCGGGA	ATAGGA	CCGGGA			4
ATTCCTAAGAGGTCGT-1	GTAAAGAT	GCCGGA	TGTGGA	TGTGGA	CCGGGA		3
AGGTTACGTGAGGATC-1	TGGACGAC	CCGGGA	GCTGGA	TATGGA	TCGGGA		18
AGGTTACGTGAGGATC-1	TTTCGTGA	CCGGGA	ACAGGA	ACGGGA	GCCGGA		13
AGGTTACGTGAGGATC-1	ATTTATAT	ATAGGA	GCCGGA	TATGGA			12
AGGTTACGTGAGGATC-1	TAGATTTT	TGTGGA					17
AGGTTACGTGAGGATC-1	TTGAGGTG	CATGGA	CCGGGA	ATAGGA			6
AGGTTACGTGAGGATC-1	ATTTGGTT	ATAGGA					16
AGGTTACGTGAGGATC-1	ATGGTAAG	ACGGGA	CCGGGA	GATGGA	ATAGGA		4
AGGTTACGTGAGGATC-1	ATTAGTCA	TCGGGA	GCTGGA	GCCGGA			10
AGGTTACGTGAGGATC-1	TGGTTTTG	CCGGGA	CATGGA	ACGGGA	CAGGGA		6
AGGTTACGTGAGGATC-1	TGCGATTT	GCCGGA	GCCGGA	GATGGA	GATGGA	CTAGGA	9
AGGTTACGTGAGGATC-1	TTCACGTA	ACGGGA	TCGGGA				12
AGGTTACGTGAGGATC-1	GCAGGGTG	GATGGA	TATGGA	ACAGGA	TATGGA	GCCGGA	2
AGGTTACGTGAGGATC-1	GTAAAGAT	GCCGGA	TGTGGA	GCTGGA	ACAGGA	GCGGGA	4
AGGTTACGTGAGGATC-1	TTAGATTG	GATGGA	TCGGGA	GATGGA	TGTGGA	GAGGGA	2
CAGGTATCATGGGAAC-1	ATTAGTCA	CATGGA	ATAGGA	GCCGGA	CATGGA		6
CAGGTATCATGGGAAC-1	ATTTATAT	ACGGGA	TCGGGA	CATGGA	TCGGGA		13
CAGGTATCATGGGAAC-1	TGCGATTT	ATAGGA	GCCGGA	GATGGA	TAAGGA	TAAGGA	5
CAGGTATCATGGGAAC-1	TGGACGAC	ACGGGA	GCCGGA	CCGGGA	CCGGGA		16
CAGGTATCATGGGAAC-1	TAGATTTT	GCCGGA	CCGGGA	ATAGGA	GCCGGA		6
CAGGTATCATGGGAAC-1	TGGTTTTG	GATGGA	GCCGGA	GATGGA	ATAGGA		6
CAGGTATCATGGGAAC-1	TTCACGTA	CCGGGA	CCGGGA				11
CAGGTATCATGGGAAC-1	ACCTCGTG	ATAGGA					13
CAGGTATCATGGGAAC-1	TTAGATTG	GCCGGA	GATGGA	GCCGGA	AGAGGA	ACAGGA	3
CAGGTATCATGGGAAC-1	ATTTGGTT	CATGGA	GCCGGA	CATGGA	CAGGGA		5
CAGGTATCATGGGAAC-1	ATGGTAAG	ATAGGA	ATAGGA	TATGGA	ACGGGA	ACAGGA	3
CAGGTATCATGGGAAC-1	TTTCGTGA	CCGGGA	CATGGA	CCGGGA	CATGGA		4
CAGGTATCATGGGAAC-1	TTGAGGTG	CCGGGA	CCGGGA	GCCGGA	ATAGGA	CATGGA	2
CAGGTATCATGGGAAC-1	GCAGGGTG	GATGGA	GCCGGA	GATGGA	CATGGA	CATGGA	2
ATGCATGCACGACTAT-1	ATGGTAAG	ACCGGA	CCGGGA	GATGGA			6
ATGCATGCACGACTAT-1	TGCGATTT	CCGGGA					18
ATGCATGCACGACTAT-1	TTGAGGTG	TCGGGA	ATAGGA	ACCGGA	TATGGA		8
ATGCATGCACGACTAT-1	TTGTTTAC	ACCGGA	ACCGGA	GATGGA	CTAGGA		26
ATGCATGCACGACTAT-1	TGGTTTTG	GATGGA	TCGGGA	CATGGA	GCCGGA		13
ATGCATGCACGACTAT-1	TTTCGTGA	CCGGGA	ATAGGA				9
ATGCATGCACGACTAT-1	ATTTGGTT	CATGGA	ATAGGA	CATGGA			22
ATGCATGCACGACTAT-1	TGGACGAC	GATGGA	ATAGGA	ACCGGA			21
ATGCATGCACGACTAT-1	ATCACGCT	CCGGGA	CCGGGA	ACCGGA	CATGGA		7
ATGCATGCACGACTAT-1	GTAAAGAT	TAGGGA	TATGGA	TCGGGA	ACCGGA	CATGGA	3
CAACGATTCCGTGTCT-1	TTCACGTA	GCCGGA	GATGGA				18
CAACGATTCCGTGTCT-1	ATGGTAAG	GCTGGA	CATGGA	CATGGA			9
CAACGATTCCGTGTCT-1	TTGAGGTG	TCGGGA	ATAGGA				27
CAACGATTCCGTGTCT-1	TGGACGAC	GATGGA	ACAGGA	CCGGGA	CCGGGA		23
CAACGATTCCGTGTCT-1	TTGTTTAC	ACCGGA	ACCGGA	GATGGA	CCGGGA		25
CAACGATTCCGTGTCT-1	ATTAGTCA	ATAGGA	CCGGGA	GCCGGA	ACGGGA	CAGGGA	7
CAACGATTCCGTGTCT-1	TGGTTTTG	GATGGA	TAGGGA	GCCGGA	CCGGGA		33
CAACGATTCCGTGTCT-1	TTTCGTGA	ATAGGA	GCCGGA				20
CAACGATTCCGTGTCT-1	ATTTGGTT	CATGGA	ATAGGA	CATGGA			25
CAACGATTCCGTGTCT-1	ATCACGCT						19
CAACGATTCCGTGTCT-1	ACCTCGTG	ATAGGA	GCTGGA	CCGGGA	GCCGGA		14
CAACGATTCCGTGTCT-1	TGCGATTT	ACGGGA	TCGGGA	TGTGGA			20
CAACGATTCCGTGTCT-1	GTAAAGAT	TAGGGA	GCCGGA	TCGGGA			24
CAACGATTCCGTGTCT-1	TTAGATTG	CTAGGA	CCGGGA	TGTGGA	GCCGGA		7
CAACGATTCCGTGTCT-1	TAGATTTT	CATGGA	GCCGGA	CATGGA	GATGGA		12
CAACGATTCCGTGTCT-1	ATTTATAT	GATGGA					21
CAACGATTCCGTGTCT-1	GCAGGGTG	GATGGA	CCGGGA	CATGGA	ATAGGA	GCTGGA	2
TGGGAGAAGTAGTCTC-1	TGGACGAC	CCGGGA	GCCGGA	CTAGGA	CATGGA		25
TGGGAGAAGTAGTCTC-1	ACCTCGTG	ATAGGA	TCGGGA	GATGGA	CCGGGA		19
TGGGAGAAGTAGTCTC-1	GCAGGGTG						31
TGGGAGAAGTAGTCTC-1	TTCACGTA	GCCGGA	ACAGGA				32
TGGGAGAAGTAGTCTC-1	ATTTGGTT	ACCGGA	CCGGGA				32
TGGGAGAAGTAGTCTC-1	ATGGTAAG	ACAGGA	ACGGGA				10
TGGGAGAAGTAGTCTC-1	TTTCGTGA	GCCGGA	CATGGA	GCCGGA	TCGGGA		18
TGGGAGAAGTAGTCTC-1	TGCGATTT	ACGGGA					26
TGGGAGAAGTAGTCTC-1	TTGAGGTG	ACAGGA					23
TGGGAGAAGTAGTCTC-1	TGGTTTTG	CATGGA	CATGGA	CCGGGA	GCCGGA		22
TGGGAGAAGTAGTCTC-1	ATCACGCT	CATGGA	GCCGGA	GCCGGA	CATGGA	ATAGGA	17
TGGGAGAAGTAGTCTC-1	TTGTTTAC	TATGGA	GATGGA	GCCGGA	ATAGGA		28
TGGGAGAAGTAGTCTC-1	GTAAAGAT	GCCGGA	GATGGA				22
TGGGAGAAGTAGTCTC-1	ATTTATAT	GCTGGA	ATAGGA	ACGGGA			22
TGGGAGAAGTAGTCTC-1	TAGATTTT	TATGGA	GATGGA	ACGGGA	GCCGGA	ATAGGA	8
TGGGAGAAGTAGTCTC-1	TTAGATTG	GCCGGA	CATGGA	GCCGGA	CATGGA	GCCGGA	2
ATTTACCGTATCGAAA-1	TGCGATTT	CCGGGA	ACAGGA	CCGGGA	ACAGGA		4
ATTTACCGTATCGAAA-1	TGGACGAC	GCTGGA	GCCGGA	ATAGGA			10
ATTTACCGTATCGAAA-1	TTTCGTGA	TCGGGA	GATGGA	CCGGGA			8
ATTTACCGTATCGAAA-1	TGGTTTTG	CATGGA					15
ATTTACCGTATCGAAA-1	GTAAAGAT	CCGGGA	CATGGA				14
ATTTACCGTATCGAAA-1	TTAGATTG	GCCGGA	CTAGGA	CCGGGA	CATGGA	ACGGGA	5
ATTTACCGTATCGAAA-1	ATTTATAT	CCGGGA	ACGGGA	TATGGA			10
ATTTACCGTATCGAAA-1	TTGAGGTG	CCGGGA	GCTGGA				10
ATTTACCGTATCGAAA-1	GCAGGGTG	GCTGGA	ATAGGA				15
ATTTACCGTATCGAAA-1	TTCACGTA	CATGGA	CATGGA				11
ATTTACCGTATCGAAA-1	ATGGTAAG	CATGGA	ATAGGA	CCGGGA	CAGGGA		7
ATTTACCGTATCGAAA-1	TTGTTTAC	CATGGA	CATGGA	CATGGA			6
ATTTACCGTATCGAAA-1	ACCTCGTG	GATGGA	TCGGGA	ACAGGA	ACAGGA		9
ATTTACCGTATCGAAA-1	ATTTGGTT	CCGGGA	CATGGA	CCGGGA	GCCGGA		8
GAAGGACCAGAGCTAG-1	ATGGTAAG	CATGGA	CTAGGA	GCCGGA			10
GAAGGACCAGAGCTAG-1	TTCACGTA	GCCGGA	GATGGA				20
GAAGGACCAGAGCTAG-1	GTAAAGAT	TAGGGA	ACCGGA	ACCGGA	CATGGA		15
GAAGGACCAGAGCTAG-1	TGGTTTTG	GCCGGA	TATGGA	CATGGA	ACAGGA		20
GAAGGACCAGAGCTAG-1	ATTTGGTT	GCTGGA	GCCGGA	ATAGGA	ACAGGA		21
GAAGGACCAGAGCTAG-1	TGCGATTT	ATAGGA	TATGGA	GATGGA	TGTGGA		17
GAAGGACCAGAGCTAG-1	TGGACGAC	TCGGGA	ACGGGA	TCGGGA	CATGGA		16
GAAGGACCAGAGCTAG-1	GCAGGGTG	GATGGA	ACGGGA	CCGGGA	CCGGGA		14
GAAGGACCAGAGCTAG-1	TTGAGGTG	TCGGGA	CCGGGA	ACAGGA	TCGGGA		3
GAAGGACCAGAGCTAG-1	TTTCGTGA	ACCGGA	CATGGA	CCGGGA	CCGGGA		9
GAAGGACCAGAGCTAG-1	ATTTATAT	GATGGA	ACAGGA	CTAGGA	TCGGGA	CCGGGA	4
GAAGGACCAGAGCTAG-1	TAGATTTT	CATGGA	ACAGGA	GCCGGA	AGAGGA	ACGGGA	4
GAAGGACCAGAGCTAG-1	ATTAGTCA	ATAGGA	ATAGGA	ATAGGA			17
GAAGGACCAGAGCTAG-1	TTAGATTG	CATGGA	ACGGGA	CATGGA	CTAGGA		13
GAAGGACCAGAGCTAG-1	TTGTTTAC	ACCGGA	ACCGGA	ATAGGA	TCGGGA		10
GTGTGATCATACAGAA-1	TGGTTTTG	CATGGA	ATAGGA	ATAGGA			9
GTGTGATCATACAGAA-1	TTCACGTA	ATAGGA	TCGGGA				10
GTGTGATCATACAGAA-1	ATTTATAT	ACGGGA					4
GTGTGATCATACAGAA-1	TTTCGTGA	TCGGGA	GCCGGA				12
GTGTGATCATACAGAA-1	TTGTTTAC	CATGGA	CATGGA	CATGGA			11
GTGTGATCATACAGAA-1	TTGAGGTG	GATGGA	CATGGA	CATGGA	AGAGGA	ACAGGA	2
GTGTGATCATACAGAA-1	GTAAAGAT	CCGGGA	CATGGA	CCGGGA	CATGGA		3
GTGTGATCATACAGAA-1	ATCACGCT	TAAGGA	CATGGA	ATAGGA	CCGGGA	GCCGGA	5
TGGGAAGTCAGACCCG-1	TTGTTTAC	CATGGA					38
TGGGAAGTCAGACCCG-1	GTAAAGAT	GCCGGA					49
TGGGAAGTCAGACCCG-1	ATTTATAT	ACGGGA	CCGGGA	GCCGGA			26
TGGGAAGTCAGACCCG-1	TTGAGGTG	GATGGA	ATAGGA	CCGGGA	ATAGGA	GCCGGA	3
TGGGAAGTCAGACCCG-1	TGGTTTTG	ACAGGA					32
TGGGAAGTCAGACCCG-1	TGCGATTT	TCGGGA	ACAGGA	ACGGGA	TAGGGA	TCGGGA	2
TGGGAAGTCAGACCCG-1	TTCACGTA	ATAGGA	ACAGGA				26
TGGGAAGTCAGACCCG-1	ATCACGCT	TAAGGA	CATGGA	ATAGGA	CATGGA	TAGGGA	11
TGGGAAGTCAGACCCG-1	ATTTGGTT	ACCGGA	CATGGA	ATAGGA	GATGGA	TATGGA	11
TGGGAAGTCAGACCCG-1	TTTCGTGA	GATGGA	TAGGGA	GCCGGA	GATGGA		13
TGGGAAGTCAGACCCG-1	TGGACGAC	TCGGGA	CATGGA	GATGGA	CATGGA		2
CCACGTTGTCGCAACC-1	TTCACGTA	TATGGA	CCGGGA				15
CCACGTTGTCGCAACC-1	TGGTTTTG	TCGGGA	GCCGGA	TATGGA	GCCGGA		13
CCACGTTGTCGCAACC-1	TGGACGAC	ACGGGA	CCGGGA				10
CCACGTTGTCGCAACC-1	ATTTATAT	ATAGGA					21
CCACGTTGTCGCAACC-1	TTAGATTG	GCCGGA	GCCGGA	GCCGGA	CATGGA	ACGGGA	11
CCACGTTGTCGCAACC-1	TGCGATTT	TATGGA	GCTGGA	ACGGGA	CATGGA	TCGGGA	5
CCACGTTGTCGCAACC-1	TTTCGTGA	CCGGGA	CATGGA	CATGGA	CATGGA		7
CCACGTTGTCGCAACC-1	TTGAGGTG	CCGGGA	CATGGA	GCTGGA	ATAGGA	CATGGA	3
CCACGTTGTCGCAACC-1	TAGATTTT	CATGGA					15
CCACGTTGTCGCAACC-1	ACCTCGTG	ATAGGA	GATGGA	ACAGGA	ATAGGA		6
CCACGTTGTCGCAACC-1	ATTTGGTT	ATAGGA	CATGGA	CTAGGA	ACGGGA	GATGGA	5
CCACGTTGTCGCAACC-1	GTAAAGAT	CATGGA	GATGGA	AGAGGA	ATAGGA	GCCGGA	3
CCACGTTGTCGCAACC-1	GCAGGGTG	GATGGA	ATAGGA	ACAGGA	CCGGGA	CCGGGA	4
AAGACAATCAGCAATC-1	TAGATTTT						18
AAGACAATCAGCAATC-1	ATTTGGTT	CCGGGA	GCCGGA	ATAGGA	TGTGGA		21
AAGACAATCAGCAATC-1	TGGTTTTG	CATGGA	CATGGA	CTAGGA	ATAGGA		10
AAGACAATCAGCAATC-1	TTCACGTA	CATGGA	ACGGGA				12
AAGACAATCAGCAATC-1	ATTTATAT	GATGGA	GCCGGA				16
AAGACAATCAGCAATC-1	TTTCGTGA	CCGGGA	ATAGGA				12
AAGACAATCAGCAATC-1	TGGACGAC	CATGGA	CCGGGA	ACAGGA			18
AAGACAATCAGCAATC-1	TTGAGGTG	ACAGGA	GCTGGA				11
AAGACAATCAGCAATC-1	TGCGATTT	ACGGGA	CATGGA	GATGGA	TCGGGA		11
AAGACAATCAGCAATC-1	ATGGTAAG	CCGGGA	ATAGGA				9
AAGACAATCAGCAATC-1	GTAAAGAT	GCCGGA	ACAGGA				21
AAGACAATCAGCAATC-1	GCAGGGTG	GATGGA					19
AAGACAATCAGCAATC-1	TTAGATTG	CCGGGA					14
AAGACAATCAGCAATC-1	ATTAGTCA	CATGGA	ACAGGA	CATGGA	ATAGGA	CATGGA	3
GGGTAGATCTGTCCCA-1	TTAGATTG	GCCGGA	CCGGGA	CCGGGA			15
GGGTAGATCTGTCCCA-1	ATTTATAT	GCCGGA	CATGGA				13
GGGTAGATCTGTCCCA-1	TGGACGAC	TCGGGA	CCGGGA	GATGGA	ACAGGA		7
GGGTAGATCTGTCCCA-1	GCAGGGTG	GATGGA	GCCGGA	GCCGGA	TGTGGA	CATGGA	11
GGGTAGATCTGTCCCA-1	ACCTCGTG	ATAGGA	TAAGGA	GCCGGA			11
GGGTAGATCTGTCCCA-1	TTCACGTA	ACGGGA	CCGGGA				12
GGGTAGATCTGTCCCA-1	TTTCGTGA	CCGGGA	CATGGA	ATAGGA	ATAGGA		4
GGGTAGATCTGTCCCA-1	TAGATTTT	ATAGGA					16
GGGTAGATCTGTCCCA-1	TGGTTTTG	CCGGGA	CATGGA	ACGGGA			9
GGGTAGATCTGTCCCA-1	GTAAAGAT	GCCGGA	ATAGGA	GATGGA	ACGGGA	ATAGGA	3
GGGTAGATCTGTCCCA-1	ATTTGGTT	CATGGA	ATAGGA	CTAGGA	CCGGGA	GCTGGA	2
GGGTAGATCTGTCCCA-1	ATGGTAAG	CATGGA	ATAGGA	ACAGGA			4
GGGTAGATCTGTCCCA-1	TGCGATTT	CTAGGA	CATGGA	GATGGA	CATGGA		7
TGACAGTAGAACTCCT-1	ATTTGGTT						10
TGACAGTAGAACTCCT-1	ATTTATAT	TGTGGA					13
TGACAGTAGAACTCCT-1	TGGACGAC	CCGGGA	TGTGGA	CCGGGA			7
TGACAGTAGAACTCCT-1	TAGATTTT	ATAGGA	TATGGA				9
TGACAGTAGAACTCCT-1	TTCACGTA	ACGGGA	TCGGGA				11
TGACAGTAGAACTCCT-1	TGCGATTT	GCCGGA	GCCGGA	GATGGA	GATGGA	CATGGA	11
TGACAGTAGAACTCCT-1	GCAGGGTG	GATGGA	TATGGA	GCCGGA			9
TGACAGTAGAACTCCT-1	GTAAAGAT	GCCGGA	TGTGGA	ACGGGA			6
TGACAGTAGAACTCCT-1	TGGTTTTG	CCGGGA	CTAGGA	ACAGGA			5
TGACAGTAGAACTCCT-1	TTTCGTGA	CCGGGA	ACAGGA	CCGGGA	CATGGA		5
TGACAGTAGAACTCCT-1	ATGGTAAG	ACGGGA					8
TGACAGTAGAACTCCT-1	TTAGATTG	GATGGA	TCGGGA				8
TGACAGTAGAACTCCT-1	ATTAGTCA	TCGGGA	GCTGGA	TCGGGA	CATGGA		2
TGACAGTAGAACTCCT-1	TTGAGGTG	CATGGA	CCGGGA	ATAGGA	ATAGGA		4
CTCAAGACATAGATCC-1	ACCTCGTG	GCCGGA	ACAGGA				22
CTCAAGACATAGATCC-1	ATTTATAT	CCGGGA					20
CTCAAGACATAGATCC-1	TTCACGTA	GCCGGA	GATGGA				21
CTCAAGACATAGATCC-1	GCAGGGTG	GATGGA	TATGGA	CTAGGA			38
CTCAAGACATAGATCC-1	TGCGATTT	CATGGA	CTAGGA				33
CTCAAGACATAGATCC-1	GTAAAGAT	ACGGGA	CCGGGA	CCGGGA	ATAGGA		10
CTCAAGACATAGATCC-1	TGGTTTTG	CATGGA					25
CTCAAGACATAGATCC-1	ATTTGGTT	CCGGGA	CATGGA	TATGGA	GATGGA	GCCGGA	11
CTCAAGACATAGATCC-1	TGGACGAC	TCGGGA	ACAGGA	ATAGGA	CTAGGA		30
CTCAAGACATAGATCC-1	ATGGTAAG	CATGGA	GCCGGA				16
CTCAAGACATAGATCC-1	TTGAGGTG	CCGGGA	CCGGGA				16
CTCAAGACATAGATCC-1	TTTCGTGA	GCCGGA	ATAGGA	CCGGGA	CATGGA		17
CTCAAGACATAGATCC-1	ATTAGTCA	ATAGGA	CATGGA	ACGGGA	ATAGGA	TGTGGA	4
CTCAAGACATAGATCC-1	TAGATTTT	CTAGGA	CATGGA	ATAGGA	GATGGA		16
TAAGCCAAGGGAGGTG-1	TGGACGAC	CCGGGA	CATGGA	TATGGA	ACAGGA		10
TAAGCCAAGGGAGGTG-1	ATTTGGTT	CATGGA					21
TAAGCCAAGGGAGGTG-1	TTTCGTGA	CCGGGA	CATGGA	ACAGGA	CTAGGA		10
TAAGCCAAGGGAGGTG-1	TAGATTTT	GATGGA	GCCGGA	CCGGGA	GATGGA		8
TAAGCCAAGGGAGGTG-1	TGGTTTTG	CCGGGA	CATGGA				13
TAAGCCAAGGGAGGTG-1	ACCTCGTG	ATAGGA	GATGGA	GATGGA	CCGGGA		13
TAAGCCAAGGGAGGTG-1	ATTTATAT	CCGGGA	CCGGGA	GCCGGA	GATGGA		5
TAAGCCAAGGGAGGTG-1	GCAGGGTG	GATGGA	ATAGGA	CTAGGA	CTAGGA		16
TAAGCCAAGGGAGGTG-1	TTAGATTG	GCCGGA	CCGGGA				16
TAAGCCAAGGGAGGTG-1	ATGGTAAG	ATAGGA	ATAGGA	GCCGGA	GATGGA	GCCGGA	2
TAAGCCAAGGGAGGTG-1	TGCGATTT	ATAGGA	GCTGGA	GATGGA	ATAGGA		13
TAAGCCAAGGGAGGTG-1	GTAAAGAT	GCCGGA	ACAGGA	CCGGGA	CATGGA	ATAGGA	3
TAAGCCAAGGGAGGTG-1	ATTAGTCA	CCGGGA	ACGGGA	TGTGGA	CATGGA	ATAGGA	4
CAAGACTTCGGTAGAG-1	TTTCGTGA	TAGGGA	GCCGGA	CATGGA	ATAGGA		11
CAAGACTTCGGTAGAG-1	GTAAAGAT	GCCGGA	GCCGGA				16
CAAGACTTCGGTAGAG-1	TGGACGAC	TATGGA	GATGGA	ATAGGA			15
CAAGACTTCGGTAGAG-1	TTAGATTG	GCCGGA					17
CAAGACTTCGGTAGAG-1	ATGGTAAG	GCTGGA	GCCGGA	ACGGGA	CCGGGA		18
CAAGACTTCGGTAGAG-1	GCAGGGTG	GATGGA	CCGGGA	CATGGA	ACAGGA	ACGGGA	3
CAAGACTTCGGTAGAG-1	TAGATTTT	GCCGGA	ACGGGA	CATGGA	ATAGGA		12
CAAGACTTCGGTAGAG-1	ATTTGGTT	CATGGA	TCGGGA	GATGGA	CATGGA		8
CAAGACTTCGGTAGAG-1	TGCGATTT	TAAGGA	CATGGA	ATAGGA	GATGGA	GCCGGA	4
CAAGACTTCGGTAGAG-1	TGGTTTTG	ATAGGA	CATGGA	CTAGGA	CCGGGA		11
CAAGACTTCGGTAGAG-1	TTCACGTA	ACAGGA	GCCGGA				14
CAAGACTTCGGTAGAG-1	TTGAGGTG	GCCGGA	TCGGGA	CCGGGA			8
CAAGACTTCGGTAGAG-1	TTGTTTAC	GATGGA	GCCGGA	ATAGGA	ATAGGA		7
CAAGACTTCGGTAGAG-1	ATCACGCT	CCGGGA	TAGGGA				9
CAAGACTTCGGTAGAG-1	ATTTATAT	GCCGGA	ACAGGA	GCTGGA	CATGGA		5
CAAGACTTCGGTAGAG-1	ACCTCGTG	ATAGGA	GCTGGA	CTAGGA	ATAGGA		2
GAGAGGTGTCTTCCGT-1	ATTTGGTT	CATGGA	ATAGGA				26
GAGAGGTGTCTTCCGT-1	GCAGGGTG	GATGGA	ATAGGA	CCGGGA	CCGGGA	TAGGGA	3
GAGAGGTGTCTTCCGT-1	ATTTATAT	CCGGGA	GATGGA	GATGGA			17
GAGAGGTGTCTTCCGT-1	TTAGATTG	GCCGGA	ATAGGA	GCCGGA	GCTGGA		10
GAGAGGTGTCTTCCGT-1	TTTCGTGA	CCGGGA	CATGGA	GATGGA	ACAGGA		14
GAGAGGTGTCTTCCGT-1	ATTAGTCA	GATGGA	TCGGGA	GATGGA	ACGGGA		8
GAGAGGTGTCTTCCGT-1	TAGATTTT	GATGGA	CCGGGA				15
GAGAGGTGTCTTCCGT-1	TTCACGTA	GCTGGA	ATAGGA				13
GAGAGGTGTCTTCCGT-1	TGGACGAC	CCGGGA	ACGGGA	ACGGGA			20
GAGAGGTGTCTTCCGT-1	TGGTTTTG	GATGGA	TATGGA	ATAGGA	CATGGA		11
GAGAGGTGTCTTCCGT-1	ACCTCGTG	ATAGGA	ACGGGA	ACAGGA	ATAGGA		10
GAGAGGTGTCTTCCGT-1	GTAAAGAT	GCCGGA	GCCGGA	GATGGA	CCGGGA		10
GAGAGGTGTCTTCCGT-1	TGCGATTT	CCGGGA	CCGGGA	TATGGA			3
TCAGGGCAGTGTGTTC-1	TTGAGGTG	CCGGGA					18
TCAGGGCAGTGTGTTC-1	ACCTCGTG	GATGGA	TCGGGA	CCGGGA	ATAGGA		17
TCAGGGCAGTGTGTTC-1	GCAGGGTG	GCTGGA	ATAGGA	ATAGGA	CCGGGA		13
TCAGGGCAGTGTGTTC-1	ATTTGGTT	CCGGGA	CATGGA	TCGGGA			28
TCAGGGCAGTGTGTTC-1	TTAGATTG	GCCGGA	CTAGGA	CCGGGA			22
TCAGGGCAGTGTGTTC-1	TGGTTTTG	CATGGA					10
TCAGGGCAGTGTGTTC-1	TAGATTTT	TATGGA	CATGGA	AGAGGA	CATGGA	ACAGGA	3
TCAGGGCAGTGTGTTC-1	TGGACGAC	GCTGGA					22
TCAGGGCAGTGTGTTC-1	TTTCGTGA	ATAGGA	ATAGGA	CCGGGA			14
TCAGGGCAGTGTGTTC-1	TTCACGTA	CATGGA	CATGGA				23
TCAGGGCAGTGTGTTC-1	ATGGTAAG	CATGGA	ATAGGA	TAAGGA			12
TCAGGGCAGTGTGTTC-1	GTAAAGAT	CCGGGA	TCGGGA	CCGGGA	CATGGA		7
TCAGGGCAGTGTGTTC-1	ATTTATAT	CCGGGA	ACGGGA	TATGGA	GCTGGA	CATGGA	4
ATCATTCCACTGCGAC-1	ATGGTAAG	GCCGGA	CATGGA	ACAGGA			3
ATCATTCCACTGCGAC-1	ATTTGGTT	CCGGGA	CCGGGA				14
ATCATTCCACTGCGAC-1	TTCACGTA	CATGGA	CATGGA				13
ATCATTCCACTGCGAC-1	TGCGATTT	CATGGA					7
ATCATTCCACTGCGAC-1	ATTTATAT						6
ATCATTCCACTGCGAC-1	TTAGATTG	CCGGGA	CATGGA				12
ATCATTCCACTGCGAC-1	TGGACGAC						9
ATCATTCCACTGCGAC-1	TGGTTTTG	CCGGGA	CATGGA				7
ATCATTCCACTGCGAC-1	ATTAGTCA	CATGGA					8
ATCATTCCACTGCGAC-1	TTGAGGTG	CATGGA	CCGGGA	ATAGGA			6
ATCATTCCACTGCGAC-1	GCAGGGTG	GATGGA	TATGGA	TATGGA	GATGGA		2
ATCATTCCACTGCGAC-1	TAGATTTT	CATGGA					5
ATCATTCCACTGCGAC-1	TTTCGTGA	CCGGGA	ATAGGA				3
AAAGTCCAGTGTAGTA-1	TGGACGAC	TATGGA	GATGGA	TAGGGA			16
AAAGTCCAGTGTAGTA-1	TTGTTTAC	ACCGGA	ACAGGA	GCCGGA	CCGGGA		16
AAAGTCCAGTGTAGTA-1	ATTTGGTT	TCGGGA	CATGGA	CATGGA	ATAGGA		8
AAAGTCCAGTGTAGTA-1	TTTCGTGA	TAGGGA	CCGGGA				14
AAAGTCCAGTGTAGTA-1	TGGTTTTG	ACCGGA	ACCGGA	ACAGGA			12
AAAGTCCAGTGTAGTA-1	TTGAGGTG	CATGGA					10
AAAGTCCAGTGTAGTA-1	ATCACGCT	GATGGA	ACCGGA				15
AAAGTCCAGTGTAGTA-1	TGCGATTT	TCGGGA	CCGGGA	CCGGGA	CATGGA		8
AAAGTCCAGTGTAGTA-1	TTCACGTA	TAGGGA	GCCGGA				8
AAAGTCCAGTGTAGTA-1	ATTTATAT	ACGGGA	GCCGGA	ATAGGA	CATGGA	CATGGA	3
GTACAGTTCTGCGAGC-1	TTGAGGTG	CATGGA	ACCGGA	CATGGA			22
GTACAGTTCTGCGAGC-1	ATTTGGTT	GCCGGA					54
GTACAGTTCTGCGAGC-1	GTAAAGAT	TATGGA	ATAGGA	CCGGGA			19
GTACAGTTCTGCGAGC-1	TGGACGAC	TCGGGA	GCCGGA	TATGGA	CATGGA		24
GTACAGTTCTGCGAGC-1	TGGTTTTG	GATGGA					20
GTACAGTTCTGCGAGC-1	GCAGGGTG	CATGGA	GCCGGA				23
GTACAGTTCTGCGAGC-1	TGCGATTT	GCCGGA	ACCGGA				21
GTACAGTTCTGCGAGC-1	ATTTATAT	CCGGGA	ATAGGA				29
GTACAGTTCTGCGAGC-1	TTTCGTGA	CATGGA	ACCGGA	ACCGGA			18
GTACAGTTCTGCGAGC-1	TTGTTTAC	ACCGGA	ACAGGA	ACAGGA	GATGGA		24
GTACAGTTCTGCGAGC-1	ATCACGCT	ACCGGA	TAGGGA	GATGGA	TAGGGA		17
GTACAGTTCTGCGAGC-1	ACCTCGTG	GATGGA	GCCGGA	GCCGGA			17
GTACAGTTCTGCGAGC-1	TAGATTTT	TATGGA	GCCGGA	CCGGGA	CCGGGA	GAGGGA	2
GTACAGTTCTGCGAGC-1	TTCACGTA	GCCGGA	CCGGGA				11
GTACAGTTCTGCGAGC-1	TTAGATTG	GCCGGA	GCTGGA	GCCGGA	CATGGA	ACAGGA	6
GTACAGTTCTGCGAGC-1	ATGGTAAG	CTAGGA	GCCGGA	TATGGA	ACGGGA	ACGGGA	4
CAGCAGCTCTGAGATC-1	TGCGATTT	CATGGA	CCGGGA	GATGGA	GCCGGA	GCCGGA	8
CAGCAGCTCTGAGATC-1	TGGACGAC	GCTGGA	CATGGA	CCGGGA			17
CAGCAGCTCTGAGATC-1	GCAGGGTG	GATGGA	CATGGA	GATGGA	TATGGA	ATAGGA	4
CAGCAGCTCTGAGATC-1	TTGAGGTG						11
CAGCAGCTCTGAGATC-1	TTCACGTA	GCCGGA	GATGGA				13
CAGCAGCTCTGAGATC-1	ATTAGTCA	ATAGGA	CCGGGA	CATGGA	GCCGGA	ACGGGA	5
CAGCAGCTCTGAGATC-1	TGGTTTTG	TGTGGA	ACGGGA	GCCGGA	CATGGA		8
CAGCAGCTCTGAGATC-1	TTAGATTG	ACAGGA	TCGGGA				14
CAGCAGCTCTGAGATC-1	TAGATTTT	CCGGGA	CATGGA				11
CAGCAGCTCTGAGATC-1	TTTCGTGA	CCGGGA	GCCGGA	GCTGGA	GCCGGA		10
CAGCAGCTCTGAGATC-1	ATGGTAAG	CCGGGA	TATGGA	CCGGGA	CATGGA		2
CAGATCAAGCACTCGC-1	TTCACGTA	GCTGGA	GCCGGA				30
CAGATCAAGCACTCGC-1	TTGAGGTG	CCGGGA	CCGGGA	TAAGGA	GCCGGA		10
CAGATCAAGCACTCGC-1	ACCTCGTG	ATAGGA	CCGGGA	CATGGA	CCGGGA		18
CAGATCAAGCACTCGC-1	TGGTTTTG	GATGGA	GCCGGA	ACGGGA	ACAGGA		21
CAGATCAAGCACTCGC-1	TAGATTTT	GCCGGA	CCGGGA	ATAGGA	ACGGGA		10
CAGATCAAGCACTCGC-1	TTAGATTG	GCCGGA	ATAGGA	TGTGGA			18
CAGATCAAGCACTCGC-1	TGGACGAC	CATGGA	ATAGGA	GCCGGA	ACAGGA		21
CAGATCAAGCACTCGC-1	ATTTGGTT	CATGGA	GCTGGA	GCCGGA			14
CAGATCAAGCACTCGC-1	TGCGATTT	GCCGGA	CATGGA	GATGGA	GCTGGA	ACGGGA	7
CAGATCAAGCACTCGC-1	GTAAAGAT	GCCGGA	CATGGA	TATGGA	GATGGA		8
CAGATCAAGCACTCGC-1	TTTCGTGA	CCGGGA	CATGGA	ATAGGA	ACGGGA		10
CAGATCAAGCACTCGC-1	ATTTATAT	GCCGGA					15
CAGATCAAGCACTCGC-1	GCAGGGTG	GATGGA	ACAGGA	CATGGA	TCGGGA		28
[truncated: 149,701 more rows]
[truncated: 1 more columns]
